# Supplementary material for: Genome-Wide Investigation of Class III Peroxidase Genes in Brassica napus Reveals Their Responsiveness to Abiotic Stresses
Source: Plants (Basel). 2024 Mar 25;13(7):942. doi: 10.3390/plants13070942 (PMC11013820; doi:10.3390/plants13070942)
Supplement: Supplementary file 1 [file plants-13-00942-s001.zip]

Archive with 1 entries (1 files):
- plants-2724544-supplementary revised_R2.xlsx
