# Supplementary material for: Genome-Wide Investigation of Class III Peroxidase Genes in Brassica napus Reveals Their Responsiveness to Abiotic Stresses
Source: Plants (Basel). 2024 Mar 25;13(7):942. doi: 10.3390/plants13070942 (PMC11013820; doi:10.3390/plants13070942)
Supplement: Supplementary file 1 [file plants-13-00942-s001.zip › plants-2724544-supplementary revised_R2.xlsx]

## Sheet: Table S1.
Table S1. Characteristics of PODs in Brassica napus
Transcript ID	Name	Chr	aa	MW (kDa)	PI	Location Start/End	Gravy	Insilico Subcellular Localization
BnaA01T0013600ZS	BnAPOD01	A01	326	35724.7	9.15	850604:851935	-0.201	Extracellular
BnaA01T0042300ZS	BnAPOD02	A01	401	44376.1	5.05	2289727:2291202	-0.234	Cytoplasmic
BnaA01T0045400ZS	BnAPOD03	A01	319	35210	6.88	2421443:2423089	-0.188	Extracellular
BnaA01T0071800ZS	BnAPOD04	A01	324	36087.2	9.84	3974987:3976549	-0.296	Extracellular
BnaA01T0154800ZS	BnAPOD05	A01	326	35289.6	5.81	9127862:9129851	0.098	Chloroplast
BnaA01T0220100ZS	BnAPOD06	A01	349	38411.8	7.56	14178945:14181495	-0.057	Extracellular
BnaA01T0304600ZS	BnAPOD07	A01	329	36012.3	9.56	28384245:28385963	-0.243	Mitochondrial
BnaA01T0407800ZS	BnAPOD08	A01	317	34260.6	4.43	36216464:36217813	0.074	Extracellular
BnaA01T0418400ZS	BnAPOD09	A01	319	34792.3	9.19	37099281:37100488	-0.047	Chloroplast
BnaA02T0019300ZS	BnAPOD10	A02	324	34154.5	9.2	1263115:1264955	-0.027	Extracellular
BnaA02T0052100ZS	BnAPOD11	A02	397	43020.4	5.49	2857772:2860066	0.24	Plasma membrane
BnaA02T0058100ZS	BnAPOD12	A02	330	36073.5	8.63	3122912:3124461	-0.206	Extracellular
BnaA02T0071900ZS	BnAPOD13	A02	310	33874.9	10.11	3748880:3750431	-0.065	Extracellular
BnaA02T0110500ZS	BnAPOD14	A02	326	36055.5	9.91	5862051:5863565	-0.227	Extracellular
BnaA02T0147900ZS	BnAPOD15	A02	322	35760	9.37	8352596:8353749	-0.147	Mitochondrial
BnaA02T0224900ZS	BnAPOD16	A02	336	36582	8.55	14378299:14379609	-0.04	Mitochondrial
BnaA02T0407200ZS	BnAPOD17	A02	328	34686.3	8.98	35139474:35141154	0.012	Extracellular
BnaA02T0416600ZS	BnAPOD18	A02	335	36813.1	9.59	35701110:35702469	-0.355	Extracellular
BnaA03T0075400ZS	BnAPOD19	A03	310	33688.6	9.75	3660907:3662804	-0.012	Extracellular
BnaA03T0184500ZS	BnAPOD20	A03	338	36659.5	5.25	9618393:9620326	-0.044	Extracellular
BnaA03T0189800ZS	BnAPOD21	A03	359	38834.2	9.13	9847629:9850109	-0.121	Extracellular
BnaA03T0291800ZS	BnAPOD22	A03	323	34817.8	5.56	15390572:15393503	0.067	Extracellular
BnaA03T0516000ZS	BnAPOD23	A03	325	36012.9	9.57	28895074:28898179	-0.297	Extracellular
BnaA03T0536800ZS	BnAPOD24	A03	319	35080.2	8.85	30322381:30323959	-0.168	Extracellular
BnaA03T0555500ZS	BnAPOD25	A03	331	36139.1	9.2	31595032:31596281	-0.288	Extracellular
BnaA03T0562900ZS	BnAPOD26	A03	326	35759.6	8.73	32135494:32137056	-0.233	Extracellular
BnaA04T0246700ZS	BnAPOD27	A04	350	38933	6.22	22758758:22760597	-0.21	Extracellular
BnaA04T0246800ZS	BnAPOD28	A04	350	37940.2	7.51	22764841:22766441	-0.027	Extracellular
BnaA05T0104000ZS	BnAPOD29	A05	348	38730.8	9.6	6055094:6057047	-0.268	Mitochondrial
BnaA05T0340700ZS	BnAPOD30	A05	326	35518.9	9.22	34397247:34398609	-0.129	Mitochondrial
BnaA06T0095500ZS	BnAPOD31	A06	317	34285	8.32	5712691:5714052	-0.031	Extracellular
BnaA07T0035700ZS	BnAPOD32	A07	317	34632.7	9.19	3096285:3097798	-0.212	Extracellular
BnaA07T0171000ZS	BnAPOD33	A07	309	33538.8	9.09	19727514:19732179	-0.232	Extracellular
BnaA07T0262900ZS	BnAPOD34	A07	362	39779.9	9.17	24966567:24968458	-0.031	Extracellular
BnaA07T0326900ZS	BnAPOD35	A07	362	39761.7	8.58	28974614:28976602	-0.046	Extracellular
BnaA07T0366600ZS	BnAPOD36	A07	337	36737.6	5.28	31063662:31064954	-0.082	Chloroplast
BnaA08T0031000ZS	BnAPOD37	A08	369	40170.2	5.5	2549970:2552745	-0.14	Vacuole
BnaA08T0087500ZS	BnAPOD38	A08	342	38071.2	6.11	15015671:15025428	-0.273	Extracellular
BnaA09T0104900ZS	BnAPOD39	A09	354	38902.1	6.64	6095862:6098405	-0.076	Extracellular
BnaA09T0250500ZS	BnAPOD40	A09	326	35287.3	8.1	18428683:18430127	0.011	Extracellular
BnaA09T0475400ZS	BnAPOD41	A09	337	37409.6	6.18	52331875:52333486	-0.195	Extracellular
BnaA09T0578400ZS	BnAPOD42	A09	333	36006.6	4.97	58334784:58336047	0.006	Extracellular
BnaA10T0062900ZS	BnAPOD43	A10	347	37781.1	6.23	4433526:4435065	-0.059	Extracellular
BnaA10T0089400ZS	BnAPOD44	A10	568	62914.4	8.71	14036500:14054900	-0.192	Plasma membrane
BnaA10T0176900ZS	BnAPOD45	A10	328	35458.7	8.27	20539935:20541638	0.064	Extracellular
BnaA10T0210900ZS	BnAPOD46	A10	329	36180.7	9.05	22334654:22337746	-0.202	Extracellular
BnaA10T0216700ZS	BnAPOD47	A10	349	38158.1	5.46	22652701:22654125	-0.067	Extracellular
BnaA10T0265600ZS	BnAPOD48	A10	358	37492.9	4.57	24852408:24853869	0.093	Extracellular
BnaC01T0016200ZS	BnCPOD49	C01	326	35808.8	9.16	904542:905939	-0.242	Extracellular
BnaC01T0048300ZS	BnCPOD50	C01	446	49325.7	5.04	2713892:2715838	-0.259	Cytoplasmic
BnaC01T0051700ZS	BnCPOD51	C01	319	35290.1	6.43	2866306:2867977	-0.231	Extracellular
BnaC01T0085000ZS	BnCPOD52	C01	343	38403.9	9.75	5192601:5195504	-0.338	Extracellular
BnaC01T0196200ZS	BnCPOD53	C01	326	35285.7	5.62	14523053:14524889	0.114	Chloroplast
BnaC01T0279900ZS	BnCPOD54	C01	349	38427.8	7.56	23597153:23599711	-0.056	Extracellular
BnaC01T0377100ZS	BnCPOD55	C01	329	36014.2	9.51	43377264:43379002	-0.25	Mitochondrial
BnaC01T0496700ZS	BnCPOD56	C01	319	34777.3	9.19	56641252:56642465	-0.023	Chloroplast
BnaC01T0507500ZS	BnCPOD57	C01	317	34230.6	4.4	57260147:57261464	0.097	Extracellular
BnaC02T0020100ZS	BnCPOD58	C02	324	34125.4	9.08	1528053:1529904	-0.041	Extracellular
BnaC02T0059900ZS	BnCPOD59	C02	397	43029.5	5.76	3687134:3689369	0.244	Plasma membrane
BnaC02T0067200ZS	BnCPOD60	C02	330	36187.7	8.85	4147343:4148873	-0.226	Extracellular
BnaC02T0083600ZS	BnCPOD61	C02	310	33867.9	10.1	5172872:5174439	-0.045	Extracellular
BnaC02T0098000ZS	BnCPOD62	C02	329	35454	4.87	6502900:6504910	-0.038	Extracellular
BnaC02T0098100ZS	BnCPOD63	C02	324	34788.7	8.01	6506789:6508414	0.059	Extracellular
BnaC02T0135600ZS	BnCPOD64	C02	326	36123.7	10	9666377:9668657	-0.21	Mitochondrial
BnaC02T0189800ZS	BnCPOD65	C02	322	35722	9.47	15610588:15611757	-0.179	Mitochondrial
BnaC02T0540500ZS	BnCPOD66	C02	333	35782.8	9.29	63893796:63895728	-0.085	Chloroplast
BnaC02T0540600ZS	BnCPOD67	C02	300	31811.8	8.15	63935647:63936993	-0.045	Extracellular
BnaC03T0086000ZS	BnCPOD68	C03	310	33644.6	9.75	4514204:4516170	0.003	Extracellular
BnaC03T0216500ZS	BnCPOD69	C03	350	37965.1	5.41	12865561:12867459	0.012	Extracellular
BnaC03T0216600ZS	BnCPOD70	C03	349	38158.1	5.46	12888132:12890144	-0.067	Extracellular
BnaC03T0223300ZS	BnCPOD71	C03	359	38988.4	8.94	13289003:13291384	-0.14	Extracellular
BnaC03T0239700ZS	BnCPOD72	C03	297	32264.7	6.74	14600802:14602397	-0.167	Chloroplast
BnaC03T0350800ZS	BnCPOD73	C03	323	34857.8	6.22	23736964:23739209	0.048	Extracellular
BnaC03T0422800ZS	BnCPOD74	C03	324	35342.3	8.83	29131351:29132587	-0.177	Extracellular
BnaC03T0534500ZS	BnCPOD75	C03	328	34723.4	8.78	40153648:40155765	0.037	Extracellular
BnaC03T0770200ZS	BnCPOD76	C03	379	42073.5	8.91	74534031:74535761	-0.148	Nuclear
BnaC04T0129800ZS	BnCPOD77	C04	348	38703.7	9.65	11599049:11600997	-0.308	Mitochondrial
BnaC04T0561900ZS	BnCPOD78	C04	350	38929.1	8.04	67633448:67635327	-0.207	Extracellular
BnaC04T0562000ZS	BnCPOD79	C04	350	37974.3	7.51	67640685:67642310	-0.009	Extracellular
BnaC04T0582400ZS	BnCPOD80	C04	326	35368	6.52	68955414:68957072	-0.15	Extracellular
BnaC05T0035900ZS	BnCPOD81	C05	409	45462.1	8.22	2100877:2109803	-0.281	Nuclear
BnaC05T0117600ZS	BnCPOD82	C05	317	34424	8.02	7276099:7277452	-0.073	Extracellular
BnaC05T0269800ZS	BnCPOD83	C05	349	38711.9	6.95	22455471:22457372	-0.322	Extracellular
BnaC05T0364900ZS	BnCPOD84	C05	365	40093.1	9.15	40782430:40783900	-0.155	Mitochondrial
BnaC05T0563600ZS	BnCPOD85	C05	319	34739.2	9.06	57567408:57568630	-0.065	Chloroplast
BnaC06T0013400ZS	BnCPOD86	C06	347	37737	6.23	6788080:6789641	-0.054	Extracellular
BnaC06T0161300ZS	BnCPOD87	C06	318	34409	8.76	26013078:26015691	-0.048	Extracellular
BnaC06T0382700ZS	BnCPOD88	C06	362	39750.7	8.73	47807983:47809971	-0.052	Extracellular
BnaC06T0431000ZS	BnCPOD89	C06	337	36754.6	5.11	50809246:50810550	-0.089	Chloroplast
BnaC07T0062800ZS	BnCPOD90	C07	317	34616.7	9.19	10282982:10284483	-0.204	Extracellular
BnaC07T0127300ZS	BnCPOD91	C07	351	38881.1	5.92	24758208:24759478	-0.276	Extracellular
BnaC07T0216500ZS	BnCPOD92	C07	337	37541.7	8.66	35158984:35160458	-0.252	Extracellular
BnaC07T0494600ZS	BnCPOD93	C07	323	35800.7	9.54	57739708:57741370	-0.315	Extracellular
BnaC07T0513600ZS	BnCPOD94	C07	319	35051.1	8.72	58843654:58845271	-0.16	Extracellular
BnaC07T0538500ZS	BnCPOD95	C07	326	35773.6	8.75	60154445:60155931	-0.226	Extracellular
BnaC08T0017100ZS	BnCPOD96	C08	340	37600.4	9.69	1317956:1319529	-0.153	Mitochondrial
BnaC08T0017200ZS	BnCPOD97	C08	332	36670.6	9.97	1326428:1327801	-0.119	Mitochondrial
BnaC08T0124400ZS	BnCPOD98	C08	342	38146.4	6.33	22531953:22534300	-0.29	Extracellular
BnaC08T0294700ZS	BnCPOD99	C08	354	38861.1	5.84	37912454:37914901	-0.053	Extracellular
BnaC09T0091800ZS	BnCPOD100	C09	329	35821.4	9.57	6074109:6075722	-0.145	Extracellular
BnaC09T0100900ZS	BnCPOD101	C09	337	37440.7	8.95	6817529:6819059	-0.229	Extracellular
BnaC09T0106000ZS	BnCPOD102	C09	354	39004.3	6.64	7208091:7210565	-0.075	Extracellular
BnaC09T0294900ZS	BnCPOD103	C09	326	35331.4	8.1	29000860:29002252	0.01	Extracellular
BnaC09T0340300ZS	BnCPOD104	C09	322	35863.2	9.46	42912452:42913623	-0.165	Mitochondrial
BnaC09T0464400ZS	BnCPOD105	C09	331	35672.9	7.98	57606606:57608297	0.053	Extracellular
BnaC09T0511700ZS	BnCPOD106	C09	329	36112.7	9.27	61420368:61422012	-0.163	Extracellular
BnaC09T0520300ZS	BnCPOD107	C09	332	35693.5	5.13	62129765:62131219	0.041	Extracellular
BnaC09T0581200ZS	BnCPOD108	C09	358	37295.7	4.59	65664209:65665711	0.083	Extracellular
BnaC09T0581300ZS	BnCPOD109	C09	338	35142.1	4.93	65667880:65669338	0.047	Extracellular

## Sheet: Table S2
Table S2. Indentification of different cis-regularoty elements in promoter of BnaPODs
Gene ID	Gene Name	Start	End	Element Name
BnaA01T0013600ZS	BnAPOD01	1727	1733	Light Responsive Element
BnaA01T0013600ZS	BnAPOD01	1127	1136	Zein Metabolism
BnaA01T0013600ZS	BnAPOD01	1272	1281	Zein Metabolism
BnaA01T0013600ZS	BnAPOD01	1627	1635	Light Responsive Element
BnaA01T0013600ZS	BnAPOD01	1098	1105	gibberellin-responsive element
BnaA01T0013600ZS	BnAPOD01	1728	1733	ABA Responsive Element
BnaA01T0013600ZS	BnAPOD01	504	510	light responsive element
BnaA01T0013600ZS	BnAPOD01	1768	1775	light responsive element
BnaA01T0013600ZS	BnAPOD01	1769	1775	light responsive element
BnaA01T0013600ZS	BnAPOD01	1130	1135	MEJA Responsive Element
BnaA01T0013600ZS	BnAPOD01	1159	1164	MEJA Responsive Element
BnaA01T0013600ZS	BnAPOD01	1130	1135	MEJA Responsive Element
BnaA01T0013600ZS	BnAPOD01	1159	1164	MEJA Responsive Element
BnaA01T0013600ZS	BnAPOD01	1278	1284	MYB Binding Site in Drougth Inducibility
BnaA01T0013600ZS	BnAPOD01	1142	1150	Light Responsive Element
BnaA01T0013600ZS	BnAPOD01	1017	1023	Anaerobic Induction Responsive Element
BnaA01T0013600ZS	BnAPOD01	170	176	Low Temp. Responsive Element
BnaA01T0013600ZS	BnAPOD01	1439	1445	Low Temp. Responsive Element
BnaA01T0013600ZS	BnAPOD01	1770	1781	MYB binding site
BnaA01T0013600ZS	BnAPOD01	853	862	Defense and Stress Responsive Element
BnaA01T0013600ZS	BnAPOD01	1019	1028	Defense and Stress Responsive Element
BnaA01T0013600ZS	BnAPOD01	268	274	Light Responsive Element
BnaA01T0013600ZS	BnAPOD01	345	351	Light Responsive Element
BnaA01T0013600ZS	BnAPOD01	448	454	Light Responsive Element
BnaA01T0013600ZS	BnAPOD01	688	694	Light Responsive Element
BnaA01T0013600ZS	BnAPOD01	1325	1331	Light Responsive Element
BnaA01T0013600ZS	BnAPOD01	733	742	SA Responsive Element
BnaA01T0042300ZS	BnAPOD02	278	284	Light Responsive Element
BnaA01T0042300ZS	BnAPOD02	624	630	Light Responsive Element
BnaA01T0042300ZS	BnAPOD02	839	845	Light Responsive Element
BnaA01T0042300ZS	BnAPOD02	1002	1008	Light Responsive Element
BnaA01T0042300ZS	BnAPOD02	1714	1720	Light Responsive Element
BnaA01T0042300ZS	BnAPOD02	91	96	MEJA Responsive Element
BnaA01T0042300ZS	BnAPOD02	1047	1052	MEJA Responsive Element
BnaA01T0042300ZS	BnAPOD02	1906	1911	MEJA Responsive Element
BnaA01T0042300ZS	BnAPOD02	91	96	MEJA Responsive Element
BnaA01T0042300ZS	BnAPOD02	1047	1052	MEJA Responsive Element
BnaA01T0042300ZS	BnAPOD02	1906	1911	MEJA Responsive Element
BnaA01T0042300ZS	BnAPOD02	589	595	MYB Binding Site in Drougth Inducibility
BnaA01T0042300ZS	BnAPOD02	224	229	ABA Responsive Element
BnaA01T0042300ZS	BnAPOD02	1774	1783	ABA Responsive Element
BnaA01T0042300ZS	BnAPOD02	1402	1408	auxin-responsive element
BnaA01T0042300ZS	BnAPOD02	658	664	Light Responsive Element
BnaA01T0042300ZS	BnAPOD02	839	849	Defense and Stress Responsive Element
BnaA01T0045400ZS	BnAPOD03	280	286	Anaerobic Induction Responsive Element
BnaA01T0045400ZS	BnAPOD03	351	357	Anaerobic Induction Responsive Element
BnaA01T0045400ZS	BnAPOD03	724	730	Anaerobic Induction Responsive Element
BnaA01T0045400ZS	BnAPOD03	1323	1329	Anaerobic Induction Responsive Element
BnaA01T0045400ZS	BnAPOD03	1673	1679	Anaerobic Induction Responsive Element
BnaA01T0045400ZS	BnAPOD03	1851	1857	Anaerobic Induction Responsive Element
BnaA01T0045400ZS	BnAPOD03	847	853	Light Responsive Element
BnaA01T0045400ZS	BnAPOD03	1692	1698	Light Responsive Element
BnaA01T0045400ZS	BnAPOD03	665	671	Light Responsive Element
BnaA01T0045400ZS	BnAPOD03	801	807	Light Responsive Element
BnaA01T0045400ZS	BnAPOD03	47	56	Zein Metabolism
BnaA01T0045400ZS	BnAPOD03	500	509	Zein Metabolism
BnaA01T0045400ZS	BnAPOD03	620	627	Light Responsive Element
BnaA01T0045400ZS	BnAPOD03	1308	1318	Light Responsive Element
BnaA01T0045400ZS	BnAPOD03	1804	1811	Gibberellin Responsive Element
BnaA01T0045400ZS	BnAPOD03	1697	1703	Meristem Expression
BnaA01T0045400ZS	BnAPOD03	503	509	Light Responsive Element
BnaA01T0045400ZS	BnAPOD03	502	507	MEJA Responsive Element
BnaA01T0045400ZS	BnAPOD03	753	758	MEJA Responsive Element
BnaA01T0045400ZS	BnAPOD03	720	726	MYB Binding Site in Drougth Inducibility
BnaA01T0045400ZS	BnAPOD03	502	507	MEJA Responsive Element
BnaA01T0045400ZS	BnAPOD03	753	758	MEJA Responsive Element
BnaA01T0045400ZS	BnAPOD03	99	106	gibberellin-responsive element
BnaA01T0045400ZS	BnAPOD03	504	509	ABA Responsive Element
BnaA01T0045400ZS	BnAPOD03	848	853	ABA Responsive Element
BnaA01T0045400ZS	BnAPOD03	1693	1698	ABA Responsive Element
BnaA01T0071800ZS	BnAPOD04	1502	1507	ABA Responsive Element
BnaA01T0071800ZS	BnAPOD04	1649	1656	ABA Responsive Element
BnaA01T0071800ZS	BnAPOD04	795	801	MYBHv1 binding site
BnaA01T0071800ZS	BnAPOD04	160	168.5	cis-acting element involved in cell cycle regulation
BnaA01T0071800ZS	BnAPOD04	1502	1508	Light Responsive Element
BnaA01T0071800ZS	BnAPOD04	673	682	Zein Metabolism
BnaA01T0071800ZS	BnAPOD04	1851	1860	Zein Metabolism
BnaA01T0071800ZS	BnAPOD04	401	407	Light Responsive Element
BnaA01T0071800ZS	BnAPOD04	811	817	Light Responsive Element
BnaA01T0071800ZS	BnAPOD04	1599	1605	Light Responsive Element
BnaA01T0071800ZS	BnAPOD04	729	735	Anaerobic Induction Responsive Element
BnaA01T0071800ZS	BnAPOD04	908	914	Anaerobic Induction Responsive Element
BnaA01T0071800ZS	BnAPOD04	1590	1596	Anaerobic Induction Responsive Element
BnaA01T0071800ZS	BnAPOD04	1972	1978	Anaerobic Induction Responsive Element
BnaA01T0071800ZS	BnAPOD04	74	80	Low Temp. Responsive Element
BnaA01T0154800ZS	BnAPOD05	1682	1688	Anaerobic Induction Responsive Element
BnaA01T0154800ZS	BnAPOD05	804	811	MYB Binding Site
BnaA01T0154800ZS	BnAPOD05	738	745	Light Responsive Element
BnaA01T0154800ZS	BnAPOD05	1131	1138	Light Responsive Element
BnaA01T0154800ZS	BnAPOD05	672	678	Low Temp. Responsive Element
BnaA01T0154800ZS	BnAPOD05	1357	1365	Light Responsive Element
BnaA01T0154800ZS	BnAPOD05	1494	1503	Light Responsive Element
BnaA01T0154800ZS	BnAPOD05	1497	1503	Light Responsive Element
BnaA01T0154800ZS	BnAPOD05	611	620	SA Responsive Element
BnaA01T0154800ZS	BnAPOD05	679	684	MEJA Responsive Element
BnaA01T0154800ZS	BnAPOD05	1366	1371	MEJA Responsive Element
BnaA01T0154800ZS	BnAPOD05	1421	1426	MEJA Responsive Element
BnaA01T0154800ZS	BnAPOD05	679	684	MEJA Responsive Element
BnaA01T0154800ZS	BnAPOD05	1366	1371	MEJA Responsive Element
BnaA01T0154800ZS	BnAPOD05	1421	1426	MEJA Responsive Element
BnaA01T0154800ZS	BnAPOD05	1497	1503	ABA Responsive Element
BnaA01T0154800ZS	BnAPOD05	1498	1503	ABA Responsive Element
BnaA01T0154800ZS	BnAPOD05	1502	1510	ABA Responsive Element
BnaA01T0154800ZS	BnAPOD05	1504	1509	ABA Responsive Element
BnaA01T0154800ZS	BnAPOD05	807	814	light responsive element
BnaA01T0154800ZS	BnAPOD05	599	605	auxin-responsive element
BnaA01T0220100ZS	BnAPOD06	263	269	Light Responsive Element
BnaA01T0220100ZS	BnAPOD06	1760	1766	Light Responsive Element
BnaA01T0220100ZS	BnAPOD06	1296	1303	Light Responsive Element
BnaA01T0220100ZS	BnAPOD06	814	821	gibberellin-responsive element
BnaA01T0220100ZS	BnAPOD06	1266	1273	gibberellin-responsive element
BnaA01T0220100ZS	BnAPOD06	1582	1589	gibberellin-responsive element
BnaA01T0220100ZS	BnAPOD06	779	785	light responsive element
BnaA01T0220100ZS	BnAPOD06	1306	1313	light responsive element
BnaA01T0220100ZS	BnAPOD06	1773	1779	light responsive element
BnaA01T0220100ZS	BnAPOD06	1958	1968	light responsive element
BnaA01T0220100ZS	BnAPOD06	330	335	MEJA Responsive Element
BnaA01T0220100ZS	BnAPOD06	330	335	MEJA Responsive Element
BnaA01T0220100ZS	BnAPOD06	1295	1304	Light Responsive Element
BnaA01T0220100ZS	BnAPOD06	376	382	Light Responsive Element
BnaA01T0220100ZS	BnAPOD06	398	404	Light Responsive Element
BnaA01T0220100ZS	BnAPOD06	626	632	Light Responsive Element
BnaA01T0220100ZS	BnAPOD06	635	641	Light Responsive Element
BnaA01T0220100ZS	BnAPOD06	1599	1605	Light Responsive Element
BnaA01T0220100ZS	BnAPOD06	259	268	Defense and Stress Responsive Element
BnaA01T0220100ZS	BnAPOD06	1760	1769	Defense and Stress Responsive Element
BnaA01T0304600ZS	BnAPOD07	38	45	MYB Binding Site
BnaA01T0304600ZS	BnAPOD07	435	441	Low Temp. Responsive Element
BnaA01T0304600ZS	BnAPOD07	1713	1721	Auxin-responsive element
BnaA01T0304600ZS	BnAPOD07	1975	1983	Light Responsive Element
BnaA01T0304600ZS	BnAPOD07	473	479	Light Responsive Element
BnaA01T0304600ZS	BnAPOD07	906	912	Light Responsive Element
BnaA01T0304600ZS	BnAPOD07	945	951	Light Responsive Element
BnaA01T0304600ZS	BnAPOD07	1005	1011	Light Responsive Element
BnaA01T0304600ZS	BnAPOD07	1089	1095	Light Responsive Element
BnaA01T0304600ZS	BnAPOD07	1454	1460	Light Responsive Element
BnaA01T0304600ZS	BnAPOD07	1668	1674	Light Responsive Element
BnaA01T0304600ZS	BnAPOD07	1827	1833	Light Responsive Element
BnaA01T0304600ZS	BnAPOD07	804	812	Light Responsive Element
BnaA01T0304600ZS	BnAPOD07	1014	1020	Light Responsive Element
BnaA01T0304600ZS	BnAPOD07	520	529	Zein Metabolism
BnaA01T0304600ZS	BnAPOD07	479	485	Light Responsive Element
BnaA01T0304600ZS	BnAPOD07	665	671	Light Responsive Element
BnaA01T0304600ZS	BnAPOD07	1205	1211	Meristem Expression
BnaA01T0304600ZS	BnAPOD07	338	348	light responsive element
BnaA01T0304600ZS	BnAPOD07	478	483	MEJA Responsive Element
BnaA01T0304600ZS	BnAPOD07	1716	1721	MEJA Responsive Element
BnaA01T0304600ZS	BnAPOD07	478	483	MEJA Responsive Element
BnaA01T0304600ZS	BnAPOD07	1716	1721	MEJA Responsive Element
BnaA01T0304600ZS	BnAPOD07	1528	1535	gibberellin-responsive element
BnaA01T0304600ZS	BnAPOD07	480	485	ABA Responsive Element
BnaA01T0407800ZS	BnAPOD08	390	395	ABA Responsive Element
BnaA01T0407800ZS	BnAPOD08	686	691	ABA Responsive Element
BnaA01T0407800ZS	BnAPOD08	1871	1876	ABA Responsive Element
BnaA01T0407800ZS	BnAPOD08	1647	1653	auxin-responsive element
BnaA01T0407800ZS	BnAPOD08	781	788	light responsive element
BnaA01T0407800ZS	BnAPOD08	782	788	light responsive element
BnaA01T0407800ZS	BnAPOD08	952	959	Endosperm Expression
BnaA01T0407800ZS	BnAPOD08	1552	1558	MYB Binding Site in Drougth Inducibility
BnaA01T0407800ZS	BnAPOD08	429	435	MYBHv1 binding site
BnaA01T0407800ZS	BnAPOD08	1811	1817	MYBHv1 binding site
BnaA01T0407800ZS	BnAPOD08	685	691	Light Responsive Element
BnaA01T0407800ZS	BnAPOD08	1210	1219	Light Responsive Element
BnaA01T0407800ZS	BnAPOD08	1871	1877	Light Responsive Element
BnaA01T0407800ZS	BnAPOD08	1869	1878	Light Responsive Element
BnaA01T0407800ZS	BnAPOD08	146	155	Zein Metabolism
BnaA01T0407800ZS	BnAPOD08	945	951	Light Responsive Element
BnaA01T0407800ZS	BnAPOD08	1701	1707	Light Responsive Element
BnaA01T0407800ZS	BnAPOD08	1866	1872	Light Responsive Element
BnaA01T0407800ZS	BnAPOD08	25	31	Light Responsive Element
BnaA01T0407800ZS	BnAPOD08	205	211	Light Responsive Element
BnaA01T0407800ZS	BnAPOD08	212	218	Light Responsive Element
BnaA01T0407800ZS	BnAPOD08	1205	1211	Light Responsive Element
BnaA01T0407800ZS	BnAPOD08	316	325	Defense and Stress Responsive Element
BnaA01T0407800ZS	BnAPOD08	542	550	Light Responsive Element
BnaA01T0407800ZS	BnAPOD08	390	396	Light Responsive Element
BnaA01T0407800ZS	BnAPOD08	1802	1812	Light Responsive Element
BnaA01T0407800ZS	BnAPOD08	394	401	MYB Binding Site
BnaA01T0407800ZS	BnAPOD08	1664	1671	MYB Binding Site
BnaA01T0407800ZS	BnAPOD08	416	422	Low Temp. Responsive Element
BnaA01T0407800ZS	BnAPOD08	524	530	Low Temp. Responsive Element
BnaA01T0418400ZS	BnAPOD09	214	220	Light Responsive Element
BnaA01T0418400ZS	BnAPOD09	794	800	Light Responsive Element
BnaA01T0418400ZS	BnAPOD09	1419	1425	Light Responsive Element
BnaA01T0418400ZS	BnAPOD09	1840	1846	Light Responsive Element
BnaA01T0418400ZS	BnAPOD09	995	1005	Light Responsive Element
BnaA02T0019300ZS	BnAPOD10	1391	1398	MYB Binding Site
BnaA02T0019300ZS	BnAPOD10	1601	1608	MYB Binding Site
BnaA02T0019300ZS	BnAPOD10	1076	1082	Anaerobic Induction Responsive Element
BnaA02T0019300ZS	BnAPOD10	1609	1615	Anaerobic Induction Responsive Element
BnaA02T0019300ZS	BnAPOD10	1852	1858	Anaerobic Induction Responsive Element
BnaA02T0019300ZS	BnAPOD10	606	613	Light Responsive Element
BnaA02T0052100ZS	BnAPOD11	1496	1502	MYBHv1 binding site
BnaA02T0052100ZS	BnAPOD11	659	664	MEJA Responsive Element
BnaA02T0052100ZS	BnAPOD11	301	307	MYB Binding Site in Drougth Inducibility
BnaA02T0052100ZS	BnAPOD11	1752	1758	MYB Binding Site in Drougth Inducibility
BnaA02T0052100ZS	BnAPOD11	659	664	MEJA Responsive Element
BnaA02T0052100ZS	BnAPOD11	1312	1318	light responsive element
BnaA02T0052100ZS	BnAPOD11	1663	1669	light responsive element
BnaA02T0052100ZS	BnAPOD11	756	762	auxin-responsive element
BnaA02T0052100ZS	BnAPOD11	1611	1617	auxin-responsive element
BnaA02T0052100ZS	BnAPOD11	1599	1606	gibberellin-responsive element
BnaA02T0052100ZS	BnAPOD11	251	257	Anaerobic Induction Responsive Element
BnaA02T0052100ZS	BnAPOD11	293	299	Anaerobic Induction Responsive Element
BnaA02T0052100ZS	BnAPOD11	805	811	Anaerobic Induction Responsive Element
BnaA02T0052100ZS	BnAPOD11	1006	1012	Anaerobic Induction Responsive Element
BnaA02T0058100ZS	BnAPOD12	873	881	Light Responsive Element
BnaA02T0058100ZS	BnAPOD12	973	982	Zein Metabolism
BnaA02T0058100ZS	BnAPOD12	1465	1474	Light Responsive Element
BnaA02T0058100ZS	BnAPOD12	139	145	Light Responsive Element
BnaA02T0058100ZS	BnAPOD12	1529	1535	Light Responsive Element
BnaA02T0058100ZS	BnAPOD12	315	321	auxin-responsive element
BnaA02T0058100ZS	BnAPOD12	26	32	light responsive element
BnaA02T0058100ZS	BnAPOD12	546	552	light responsive element
BnaA02T0058100ZS	BnAPOD12	1095	1102	ABA Responsive Element
BnaA02T0058100ZS	BnAPOD12	1156	1165	ABA Responsive Element
BnaA02T0058100ZS	BnAPOD12	1158	1163	ABA Responsive Element
BnaA02T0058100ZS	BnAPOD12	1404	1411	gibberellin-responsive element
BnaA02T0058100ZS	BnAPOD12	1695	1701	MYB Binding Site in Drougth Inducibility
BnaA02T0058100ZS	BnAPOD12	724	729	MEJA Responsive Element
BnaA02T0058100ZS	BnAPOD12	1012	1017	MEJA Responsive Element
BnaA02T0058100ZS	BnAPOD12	1210	1215	MEJA Responsive Element
BnaA02T0058100ZS	BnAPOD12	1391	1396	MEJA Responsive Element
BnaA02T0058100ZS	BnAPOD12	1425	1430	MEJA Responsive Element
BnaA02T0058100ZS	BnAPOD12	724	729	MEJA Responsive Element
BnaA02T0058100ZS	BnAPOD12	1012	1017	MEJA Responsive Element
BnaA02T0058100ZS	BnAPOD12	1210	1215	MEJA Responsive Element
BnaA02T0058100ZS	BnAPOD12	1391	1396	MEJA Responsive Element
BnaA02T0058100ZS	BnAPOD12	1425	1430	MEJA Responsive Element
BnaA02T0058100ZS	BnAPOD12	1158	1164	Light Responsive Element
BnaA02T0058100ZS	BnAPOD12	185	191	cis-acting regulatory element
BnaA02T0058100ZS	BnAPOD12	1559	1565	cis-acting regulatory element
BnaA02T0058100ZS	BnAPOD12	1702	1708	Low Temp. Responsive Element
BnaA02T0058100ZS	BnAPOD12	298	305	MYB Binding Site
BnaA02T0058100ZS	BnAPOD12	1223	1229	Anaerobic Induction Responsive Element
BnaA02T0058100ZS	BnAPOD12	1602	1608	Anaerobic Induction Responsive Element
BnaA02T0058100ZS	BnAPOD12	412	418	Light Responsive Element
BnaA02T0058100ZS	BnAPOD12	846	852	Light Responsive Element
BnaA02T0058100ZS	BnAPOD12	1303	1309	Light Responsive Element
BnaA02T0058100ZS	BnAPOD12	1413	1419	Light Responsive Element
BnaA02T0071900ZS	BnAPOD13	1934	1940	Light Responsive Element
BnaA02T0071900ZS	BnAPOD13	541	549	Zein Metabolism
BnaA02T0071900ZS	BnAPOD13	1143	1152	Zein Metabolism
BnaA02T0071900ZS	BnAPOD13	1193	1200	light responsive element
BnaA02T0071900ZS	BnAPOD13	1891	1897	light responsive element
BnaA02T0071900ZS	BnAPOD13	1084	1090	auxin-responsive element
BnaA02T0071900ZS	BnAPOD13	389	398	Light Responsive Element
BnaA02T0071900ZS	BnAPOD13	770	777	gibberellin-responsive element
BnaA02T0071900ZS	BnAPOD13	1043	1048	MEJA Responsive Element
BnaA02T0071900ZS	BnAPOD13	1106	1111	MEJA Responsive Element
BnaA02T0071900ZS	BnAPOD13	1043	1048	MEJA Responsive Element
BnaA02T0071900ZS	BnAPOD13	1106	1111	MEJA Responsive Element
BnaA02T0071900ZS	BnAPOD13	860	867	Endosperm Expression
BnaA02T0071900ZS	BnAPOD13	1532	1539	MYB Binding Site
BnaA02T0071900ZS	BnAPOD13	603	609	Light Responsive Element
BnaA02T0071900ZS	BnAPOD13	841	847	Light Responsive Element
BnaA02T0071900ZS	BnAPOD13	919	925	Light Responsive Element
BnaA02T0071900ZS	BnAPOD13	1120	1126	Light Responsive Element
BnaA02T0071900ZS	BnAPOD13	1421	1427	Light Responsive Element
BnaA02T0071900ZS	BnAPOD13	1624	1630	Light Responsive Element
BnaA02T0071900ZS	BnAPOD13	1690	1696	Light Responsive Element
BnaA02T0071900ZS	BnAPOD13	1719	1725	Light Responsive Element
BnaA02T0110500ZS	BnAPOD14	1876	1884	Light Responsive Element
BnaA02T0110500ZS	BnAPOD14	455	461	Light Responsive Element
BnaA02T0110500ZS	BnAPOD14	754	760	Light Responsive Element
BnaA02T0110500ZS	BnAPOD14	1349	1355	Light Responsive Element
BnaA02T0110500ZS	BnAPOD14	1376	1382	Light Responsive Element
BnaA02T0110500ZS	BnAPOD14	1499	1505	Light Responsive Element
BnaA02T0110500ZS	BnAPOD14	1534	1540	Light Responsive Element
BnaA02T0110500ZS	BnAPOD14	882	891	Defense and Stress Responsive Element
BnaA02T0110500ZS	BnAPOD14	1173	1182	Defense and Stress Responsive Element
BnaA02T0110500ZS	BnAPOD14	500	509	SA Responsive Element
BnaA02T0110500ZS	BnAPOD14	1191	1196	ABA Responsive Element
BnaA02T0147900ZS	BnAPOD15	294	300	Meristem Expression
BnaA02T0147900ZS	BnAPOD15	1126	1132	MYB Binding Site in Drougth Inducibility
BnaA02T0147900ZS	BnAPOD15	511	516	MEJA Responsive Element
BnaA02T0147900ZS	BnAPOD15	514	519	MEJA Responsive Element
BnaA02T0147900ZS	BnAPOD15	511	516	MEJA Responsive Element
BnaA02T0147900ZS	BnAPOD15	514	519	MEJA Responsive Element
BnaA02T0147900ZS	BnAPOD15	569	575	light responsive element
BnaA02T0147900ZS	BnAPOD15	129	134	ABA Responsive Element
BnaA02T0147900ZS	BnAPOD15	775	780	ABA Responsive Element
BnaA02T0147900ZS	BnAPOD15	1066	1072	Low Temp. Responsive Element
BnaA02T0147900ZS	BnAPOD15	604	613	Light Responsive Element
BnaA02T0147900ZS	BnAPOD15	648	656	Light Responsive Element
BnaA02T0147900ZS	BnAPOD15	1223	1229	Anaerobic Induction Responsive Element
BnaA02T0147900ZS	BnAPOD15	1639	1645	Anaerobic Induction Responsive Element
BnaA02T0147900ZS	BnAPOD15	128	134	Light Responsive Element
BnaA02T0147900ZS	BnAPOD15	775	781	Light Responsive Element
BnaA02T0147900ZS	BnAPOD15	987	995	Light Responsive Element
BnaA02T0147900ZS	BnAPOD15	1091	1099	Light Responsive Element
BnaA02T0147900ZS	BnAPOD15	1453	1459	Light Responsive Element
BnaA02T0147900ZS	BnAPOD15	816	825	Defense and Stress Responsive Element
BnaA02T0147900ZS	BnAPOD15	1313	1322	Defense and Stress Responsive Element
BnaA02T0224900ZS	BnAPOD16	739	748	Light Responsive Element
BnaA02T0224900ZS	BnAPOD16	1046	1052	light responsive element
BnaA02T0224900ZS	BnAPOD16	1048	1054	light responsive element
BnaA02T0224900ZS	BnAPOD16	1208	1213	ABA Responsive Element
BnaA02T0224900ZS	BnAPOD16	1522	1528	ABA Responsive Element
BnaA02T0224900ZS	BnAPOD16	1523	1528	ABA Responsive Element
BnaA02T0224900ZS	BnAPOD16	1791	1796	ABA Responsive Element
BnaA02T0224900ZS	BnAPOD16	1522	1528	Light Responsive Element
BnaA02T0224900ZS	BnAPOD16	1791	1797	Light Responsive Element
BnaA02T0224900ZS	BnAPOD16	183	189	Anaerobic Induction Responsive Element
BnaA02T0224900ZS	BnAPOD16	263	269	Anaerobic Induction Responsive Element
BnaA02T0224900ZS	BnAPOD16	433	439	Anaerobic Induction Responsive Element
BnaA02T0224900ZS	BnAPOD16	481	487	Anaerobic Induction Responsive Element
BnaA02T0224900ZS	BnAPOD16	807	813	Anaerobic Induction Responsive Element
BnaA02T0224900ZS	BnAPOD16	1401	1407	Anaerobic Induction Responsive Element
BnaA02T0224900ZS	BnAPOD16	1050	1057	MYB Binding Site
BnaA02T0224900ZS	BnAPOD16	252	258	Low Temp. Responsive Element
BnaA02T0407200ZS	BnAPOD17	511	516	MEJA Responsive Element
BnaA02T0407200ZS	BnAPOD17	1898	1903	MEJA Responsive Element
BnaA02T0407200ZS	BnAPOD17	1889	1896	Endosperm Expression
BnaA02T0407200ZS	BnAPOD17	511	516	MEJA Responsive Element
BnaA02T0407200ZS	BnAPOD17	1898	1903	MEJA Responsive Element
BnaA02T0407200ZS	BnAPOD17	1229	1234	ABA Responsive Element
BnaA02T0407200ZS	BnAPOD17	1509	1514	ABA Responsive Element
BnaA02T0407200ZS	BnAPOD17	1844	1849	ABA Responsive Element
BnaA02T0407200ZS	BnAPOD17	1896	1901	ABA Responsive Element
BnaA02T0407200ZS	BnAPOD17	1775	1781	auxin-responsive element
BnaA02T0407200ZS	BnAPOD17	1847	1853	auxin-responsive element
BnaA02T0407200ZS	BnAPOD17	1896	1902	Light Responsive Element
BnaA02T0407200ZS	BnAPOD17	42	51	SA Responsive Element
BnaA02T0407200ZS	BnAPOD17	214	223	SA Responsive Element
BnaA02T0407200ZS	BnAPOD17	713	719	Light Responsive Element
BnaA02T0407200ZS	BnAPOD17	1216	1222	Light Responsive Element
BnaA02T0407200ZS	BnAPOD17	1244	1250	Light Responsive Element
BnaA02T0407200ZS	BnAPOD17	784	792	Light Responsive Element
BnaA02T0407200ZS	BnAPOD17	802	812	Light Responsive Element
BnaA02T0407200ZS	BnAPOD17	930	939	Light Responsive Element
BnaA02T0407200ZS	BnAPOD17	1820	1826	Low Temp. Responsive Element
BnaA02T0407200ZS	BnAPOD17	493	499	Anaerobic Induction Responsive Element
BnaA02T0407200ZS	BnAPOD17	1273	1280	MYB Binding Site
BnaA02T0407200ZS	BnAPOD17	1904	1911	Light Responsive Element
BnaA02T0407200ZS	BnAPOD17	1228	1234	Light Responsive Element
BnaA02T0407200ZS	BnAPOD17	1490	1500	Light Responsive Element
BnaA02T0407200ZS	BnAPOD17	1509	1515	Light Responsive Element
BnaA02T0407200ZS	BnAPOD17	739	747	Light Responsive Element
BnaA02T0407200ZS	BnAPOD17	1127	1135	Light Responsive Element
BnaA02T0407200ZS	BnAPOD17	1444	1452	Light Responsive Element
BnaA02T0416600ZS	BnAPOD18	1154	1160	Light Responsive Element
BnaA02T0416600ZS	BnAPOD18	1810	1817	MYB Binding Site
BnaA02T0416600ZS	BnAPOD18	27	33	Low Temp. Responsive Element
BnaA02T0416600ZS	BnAPOD18	645	652	Light Responsive Element
BnaA02T0416600ZS	BnAPOD18	853	860	gibberellin-responsive element
BnaA02T0416600ZS	BnAPOD18	1795	1802	gibberellin-responsive element
BnaA02T0416600ZS	BnAPOD18	431	437	light responsive element
BnaA02T0416600ZS	BnAPOD18	1539	1545	light responsive element
BnaA02T0416600ZS	BnAPOD18	769	775	auxin-responsive element
BnaA02T0416600ZS	BnAPOD18	1633	1639	auxin-responsive element
BnaA02T0416600ZS	BnAPOD18	1154	1159	ABA Responsive Element
BnaA02T0416600ZS	BnAPOD18	1271	1278	ABA Responsive Element
BnaA02T0416600ZS	BnAPOD18	985	990	MEJA Responsive Element
BnaA02T0416600ZS	BnAPOD18	1019	1024	MEJA Responsive Element
BnaA02T0416600ZS	BnAPOD18	1748	1753	MEJA Responsive Element
BnaA02T0416600ZS	BnAPOD18	1132	1138	MYB Binding Site in Drougth Inducibility
BnaA02T0416600ZS	BnAPOD18	985	990	MEJA Responsive Element
BnaA02T0416600ZS	BnAPOD18	1019	1024	MEJA Responsive Element
BnaA02T0416600ZS	BnAPOD18	1748	1753	MEJA Responsive Element
BnaA03T0075400ZS	BnAPOD19	46	52	Anaerobic Induction Responsive Element
BnaA03T0075400ZS	BnAPOD19	739	745	Anaerobic Induction Responsive Element
BnaA03T0075400ZS	BnAPOD19	1533	1539	Anaerobic Induction Responsive Element
BnaA03T0075400ZS	BnAPOD19	742	752	Light Responsive Element
BnaA03T0075400ZS	BnAPOD19	1670	1679	Light Responsive Element
BnaA03T0075400ZS	BnAPOD19	1093	1101	Light Responsive Element
BnaA03T0075400ZS	BnAPOD19	1440	1447	gibberellin-responsive element
BnaA03T0075400ZS	BnAPOD19	1018	1024	Light Responsive Element
BnaA03T0075400ZS	BnAPOD19	1488	1494	Light Responsive Element
BnaA03T0075400ZS	BnAPOD19	1880	1886	Light Responsive Element
BnaA03T0075400ZS	BnAPOD19	382	388	light responsive element
BnaA03T0075400ZS	BnAPOD19	526	532	light responsive element
BnaA03T0075400ZS	BnAPOD19	1215	1224	Zein Metabolism
BnaA03T0075400ZS	BnAPOD19	1956	1962	Light Responsive Element
BnaA03T0075400ZS	BnAPOD19	809	818	wound-responsive element
BnaA03T0075400ZS	BnAPOD19	829	838	wound-responsive element
BnaA03T0075400ZS	BnAPOD19	1798	1804	Light Responsive Element
BnaA03T0075400ZS	BnAPOD19	1907	1913	Light Responsive Element
BnaA03T0075400ZS	BnAPOD19	613	619	MYB Binding Site in Drougth Inducibility
BnaA03T0075400ZS	BnAPOD19	714	720	MYB Binding Site in Drougth Inducibility
BnaA03T0075400ZS	BnAPOD19	689	696	gibberellin-responsive element
BnaA03T0075400ZS	BnAPOD19	1798	1803	ABA Responsive Element
BnaA03T0075400ZS	BnAPOD19	1907	1912	ABA Responsive Element
BnaA03T0075400ZS	BnAPOD19	399	405	light responsive element
BnaA03T0184500ZS	BnAPOD20	1441	1447	MYB Binding Site in Drougth Inducibility
BnaA03T0184500ZS	BnAPOD20	332	339	gibberellin-responsive element
BnaA03T0184500ZS	BnAPOD20	1929	1936	gibberellin-responsive element
BnaA03T0184500ZS	BnAPOD20	842	851	Light Responsive Element
BnaA03T0184500ZS	BnAPOD20	273	278	ABA Responsive Element
BnaA03T0184500ZS	BnAPOD20	33	39	light responsive element
BnaA03T0184500ZS	BnAPOD20	197	203	light responsive element
BnaA03T0184500ZS	BnAPOD20	853	859	light responsive element
BnaA03T0184500ZS	BnAPOD20	855	861	light responsive element
BnaA03T0184500ZS	BnAPOD20	837	846	Light Responsive Element
BnaA03T0184500ZS	BnAPOD20	958	967	SA Responsive Element
BnaA03T0184500ZS	BnAPOD20	1278	1287	SA Responsive Element
BnaA03T0184500ZS	BnAPOD20	617	623	Light Responsive Element
BnaA03T0184500ZS	BnAPOD20	1371	1377	Light Responsive Element
BnaA03T0184500ZS	BnAPOD20	1741	1747	Light Responsive Element
BnaA03T0184500ZS	BnAPOD20	850	857	MYB Binding Site
BnaA03T0184500ZS	BnAPOD20	223	229	Anaerobic Induction Responsive Element
BnaA03T0184500ZS	BnAPOD20	368	376	Light Responsive Element
BnaA03T0184500ZS	BnAPOD20	272	278	Light Responsive Element
BnaA03T0189800ZS	BnAPOD21	1727	1733	Light Responsive Element
BnaA03T0189800ZS	BnAPOD21	186	192	Anaerobic Induction Responsive Element
BnaA03T0189800ZS	BnAPOD21	709	715	Anaerobic Induction Responsive Element
BnaA03T0189800ZS	BnAPOD21	195	201	Low Temp. Responsive Element
BnaA03T0189800ZS	BnAPOD21	252	258	Low Temp. Responsive Element
BnaA03T0189800ZS	BnAPOD21	245	251	Light Responsive Element
BnaA03T0189800ZS	BnAPOD21	1663	1669	Light Responsive Element
BnaA03T0189800ZS	BnAPOD21	1806	1812	Light Responsive Element
BnaA03T0189800ZS	BnAPOD21	8	15	gibberellin-responsive element
BnaA03T0189800ZS	BnAPOD21	1224	1231	Gibberellin Responsive Element
BnaA03T0189800ZS	BnAPOD21	1288	1294	MYBHv1 binding site
BnaA03T0189800ZS	BnAPOD21	590	596	Meristem Expression
BnaA03T0189800ZS	BnAPOD21	101	110	Zein Metabolism
BnaA03T0189800ZS	BnAPOD21	347	356	Zein Metabolism
BnaA03T0189800ZS	BnAPOD21	581	590	Zein Metabolism
BnaA03T0189800ZS	BnAPOD21	768	774	Light Responsive Element
BnaA03T0291800ZS	BnAPOD22	723	730	MYB Binding Site
BnaA03T0291800ZS	BnAPOD22	183	189	Anaerobic Induction Responsive Element
BnaA03T0291800ZS	BnAPOD22	188	194	Anaerobic Induction Responsive Element
BnaA03T0291800ZS	BnAPOD22	231	236	ABA Responsive Element
BnaA03T0291800ZS	BnAPOD22	325	330	ABA Responsive Element
BnaA03T0291800ZS	BnAPOD22	416	421	ABA Responsive Element
BnaA03T0291800ZS	BnAPOD22	764	769	ABA Responsive Element
BnaA03T0291800ZS	BnAPOD22	974	979	ABA Responsive Element
BnaA03T0291800ZS	BnAPOD22	1096	1102	auxin-responsive element
BnaA03T0291800ZS	BnAPOD22	198	205	light responsive element
BnaA03T0291800ZS	BnAPOD22	1827	1834	gibberellin-responsive element
BnaA03T0291800ZS	BnAPOD22	60	65	MEJA Responsive Element
BnaA03T0291800ZS	BnAPOD22	598	603	MEJA Responsive Element
BnaA03T0291800ZS	BnAPOD22	766	771	MEJA Responsive Element
BnaA03T0291800ZS	BnAPOD22	60	65	MEJA Responsive Element
BnaA03T0291800ZS	BnAPOD22	598	603	MEJA Responsive Element
BnaA03T0291800ZS	BnAPOD22	766	771	MEJA Responsive Element
BnaA03T0291800ZS	BnAPOD22	230	236	Light Responsive Element
BnaA03T0291800ZS	BnAPOD22	324	332	Light Responsive Element
BnaA03T0291800ZS	BnAPOD22	325	331	Light Responsive Element
BnaA03T0291800ZS	BnAPOD22	415	421	Light Responsive Element
BnaA03T0291800ZS	BnAPOD22	764	770	Light Responsive Element
BnaA03T0291800ZS	BnAPOD22	974	980	Light Responsive Element
BnaA03T0291800ZS	BnAPOD22	1659	1668	Circadian Control
BnaA03T0291800ZS	BnAPOD22	1414	1420	MYBHv1 binding site
BnaA03T0516000ZS	BnAPOD23	1845	1854	SA Responsive Element
BnaA03T0516000ZS	BnAPOD23	1947	1956	SA Responsive Element
BnaA03T0516000ZS	BnAPOD23	990	996	Light Responsive Element
BnaA03T0516000ZS	BnAPOD23	1304	1310	Light Responsive Element
BnaA03T0516000ZS	BnAPOD23	1535	1542	gibberellin-responsive element
BnaA03T0516000ZS	BnAPOD23	863	872	Defense and Stress Responsive Element
BnaA03T0516000ZS	BnAPOD23	644	652	Light Responsive Element
BnaA03T0516000ZS	BnAPOD23	657	663	Anaerobic Induction Responsive Element
BnaA03T0516000ZS	BnAPOD23	1972	1978	Anaerobic Induction Responsive Element
BnaA03T0516000ZS	BnAPOD23	194	200	light responsive element
BnaA03T0516000ZS	BnAPOD23	666	672	light responsive element
BnaA03T0536800ZS	BnAPOD24	1002	1010	Light Responsive Element
BnaA03T0536800ZS	BnAPOD24	1950	1961	Light Responsive Element
BnaA03T0536800ZS	BnAPOD24	1951	1959	Light Responsive Element
BnaA03T0536800ZS	BnAPOD24	1360	1366	light responsive element
BnaA03T0536800ZS	BnAPOD24	1846	1852	light responsive element
BnaA03T0536800ZS	BnAPOD24	124	129	ABA Responsive Element
BnaA03T0536800ZS	BnAPOD24	187	192	ABA Responsive Element
BnaA03T0536800ZS	BnAPOD24	897	902	ABA Responsive Element
BnaA03T0536800ZS	BnAPOD24	1682	1687	ABA Responsive Element
BnaA03T0536800ZS	BnAPOD24	1259	1265	MYBHv1 binding site
BnaA03T0536800ZS	BnAPOD24	983	989	Meristem Expression
BnaA03T0536800ZS	BnAPOD24	1686	1692	Meristem Expression
BnaA03T0536800ZS	BnAPOD24	124	130	Light Responsive Element
BnaA03T0536800ZS	BnAPOD24	187	193	Light Responsive Element
BnaA03T0536800ZS	BnAPOD24	897	903	Light Responsive Element
BnaA03T0555500ZS	BnAPOD25	22	29	gibberellin-responsive element
BnaA03T0555500ZS	BnAPOD25	195	201	auxin-responsive element
BnaA03T0555500ZS	BnAPOD25	756	762	auxin-responsive element
BnaA03T0555500ZS	BnAPOD25	1675	1681	auxin-responsive element
BnaA03T0555500ZS	BnAPOD25	389	394	ABA Responsive Element
BnaA03T0555500ZS	BnAPOD25	17	22	MEJA Responsive Element
BnaA03T0555500ZS	BnAPOD25	1165	1171	MYB Binding Site in Drougth Inducibility
BnaA03T0555500ZS	BnAPOD25	17	22	MEJA Responsive Element
BnaA03T0555500ZS	BnAPOD25	552	559	Endosperm Expression
BnaA03T0555500ZS	BnAPOD25	388	394	Light Responsive Element
BnaA03T0555500ZS	BnAPOD25	351	360	Zein Metabolism
BnaA03T0555500ZS	BnAPOD25	498	505	gibberellin-responsive element
BnaA03T0562900ZS	BnAPOD26	1141	1147	light responsive element
BnaA03T0562900ZS	BnAPOD26	1168	1174	light responsive element
BnaA03T0562900ZS	BnAPOD26	1339	1345	auxin-responsive element
BnaA03T0562900ZS	BnAPOD26	150	155	ABA Responsive Element
BnaA03T0562900ZS	BnAPOD26	185	190	ABA Responsive Element
BnaA03T0562900ZS	BnAPOD26	641	650	ABA Responsive Element
BnaA03T0562900ZS	BnAPOD26	643	648	ABA Responsive Element
BnaA03T0562900ZS	BnAPOD26	137	144	gibberellin-responsive element
BnaA03T0562900ZS	BnAPOD26	183	188	MEJA Responsive Element
BnaA03T0562900ZS	BnAPOD26	965	970	MEJA Responsive Element
BnaA03T0562900ZS	BnAPOD26	1410	1415	MEJA Responsive Element
BnaA03T0562900ZS	BnAPOD26	183	188	MEJA Responsive Element
BnaA03T0562900ZS	BnAPOD26	965	970	MEJA Responsive Element
BnaA03T0562900ZS	BnAPOD26	1410	1415	MEJA Responsive Element
BnaA04T0246700ZS	BnAPOD27	1291	1297	Anaerobic Induction Responsive Element
BnaA04T0246700ZS	BnAPOD27	1484	1490	Anaerobic Induction Responsive Element
BnaA04T0246700ZS	BnAPOD27	72	79	MYB Binding Site
BnaA04T0246700ZS	BnAPOD27	295	302	MYB Binding Site
BnaA04T0246700ZS	BnAPOD27	1241	1247	Low Temp. Responsive Element
BnaA04T0246700ZS	BnAPOD27	1136	1141	MEJA Responsive Element
BnaA04T0246700ZS	BnAPOD27	1136	1141	MEJA Responsive Element
BnaA04T0246700ZS	BnAPOD27	610	616	MYB Binding Site in Drougth Inducibility
BnaA04T0246700ZS	BnAPOD27	771	777	MYB Binding Site in Drougth Inducibility
BnaA04T0246700ZS	BnAPOD27	1725	1731	light responsive element
BnaA04T0246700ZS	BnAPOD27	156	162	auxin-responsive element
BnaA04T0246700ZS	BnAPOD27	786	792	auxin-responsive element
BnaA04T0246800ZS	BnAPOD28	353	361	Light Responsive Element
BnaA04T0246800ZS	BnAPOD28	1449	1457	Light Responsive Element
BnaA04T0246800ZS	BnAPOD28	707	713	Anaerobic Induction Responsive Element
BnaA04T0246800ZS	BnAPOD28	744	750	Anaerobic Induction Responsive Element
BnaA04T0246800ZS	BnAPOD28	212	218	Light Responsive Element
BnaA04T0246800ZS	BnAPOD28	388	394	Light Responsive Element
BnaA04T0246800ZS	BnAPOD28	507	513	Light Responsive Element
BnaA04T0246800ZS	BnAPOD28	1525	1531	Light Responsive Element
BnaA04T0246800ZS	BnAPOD28	178	187	Defense and Stress Responsive Element
BnaA04T0246800ZS	BnAPOD28	290	299	SA Responsive Element
BnaA04T0246800ZS	BnAPOD28	1485	1496	protein binding site
BnaA04T0246800ZS	BnAPOD28	1867	1873	Light Responsive Element
BnaA04T0246800ZS	BnAPOD28	699	705	auxin-responsive element
BnaA04T0246800ZS	BnAPOD28	972	978	auxin-responsive element
BnaA04T0246800ZS	BnAPOD28	322	332	Light Responsive Element
BnaA04T0246800ZS	BnAPOD28	133	138	MEJA Responsive Element
BnaA04T0246800ZS	BnAPOD28	1768	1773	MEJA Responsive Element
BnaA04T0246800ZS	BnAPOD28	1869	1874	MEJA Responsive Element
BnaA04T0246800ZS	BnAPOD28	1454	1460	MYB Binding Site in Drougth Inducibility
BnaA04T0246800ZS	BnAPOD28	133	138	MEJA Responsive Element
BnaA04T0246800ZS	BnAPOD28	1768	1773	MEJA Responsive Element
BnaA04T0246800ZS	BnAPOD28	1869	1874	MEJA Responsive Element
BnaA04T0246800ZS	BnAPOD28	303	313	light responsive element
BnaA05T0104000ZS	BnAPOD29	510	518	Light Responsive Element
BnaA05T0104000ZS	BnAPOD29	1710	1716	Light Responsive Element
BnaA05T0104000ZS	BnAPOD29	920	927	Light Responsive Element
BnaA05T0104000ZS	BnAPOD29	513	518	ABA Responsive Element
BnaA05T0104000ZS	BnAPOD29	29	34	MEJA Responsive Element
BnaA05T0104000ZS	BnAPOD29	241	248	Endosperm Expression
BnaA05T0104000ZS	BnAPOD29	29	34	MEJA Responsive Element
BnaA05T0104000ZS	BnAPOD29	512	518	Light Responsive Element
BnaA05T0104000ZS	BnAPOD29	1068	1074	Low Temp. Responsive Element
BnaA05T0104000ZS	BnAPOD29	1811	1821.5	MYB binding site
BnaA05T0104000ZS	BnAPOD29	1635	1641	Anaerobic Induction Responsive Element
BnaA05T0104000ZS	BnAPOD29	163	169	Light Responsive Element
BnaA05T0104000ZS	BnAPOD29	207	213	Light Responsive Element
BnaA05T0104000ZS	BnAPOD29	1262	1271	Defense and Stress Responsive Element
BnaA05T0340700ZS	BnAPOD30	150	155	MEJA Responsive Element
BnaA05T0340700ZS	BnAPOD30	861	867	MYB Binding Site in Drougth Inducibility
BnaA05T0340700ZS	BnAPOD30	150	155	MEJA Responsive Element
BnaA05T0340700ZS	BnAPOD30	250	256	light responsive element
BnaA05T0340700ZS	BnAPOD30	152	157	ABA Responsive Element
BnaA05T0340700ZS	BnAPOD30	1663	1668	ABA Responsive Element
BnaA05T0340700ZS	BnAPOD30	189	195	Light Responsive Element
BnaA05T0340700ZS	BnAPOD30	148	156	Zein Metabolism
BnaA05T0340700ZS	BnAPOD30	139	150	protein binding site
BnaA05T0340700ZS	BnAPOD30	151	157	Light Responsive Element
BnaA05T0340700ZS	BnAPOD30	1662	1668	Light Responsive Element
BnaA05T0340700ZS	BnAPOD30	1503	1509	light responsive element
BnaA05T0340700ZS	BnAPOD30	272	278	Light Responsive Element
BnaA05T0340700ZS	BnAPOD30	458	464	Light Responsive Element
BnaA05T0340700ZS	BnAPOD30	741	747	Light Responsive Element
BnaA05T0340700ZS	BnAPOD30	1273	1279	Light Responsive Element
BnaA05T0340700ZS	BnAPOD30	1950	1956	Anaerobic Induction Responsive Element
BnaA05T0340700ZS	BnAPOD30	1966	1974	Light Responsive Element
BnaA06T0095500ZS	BnAPOD31	9	15	Light Responsive Element
BnaA06T0095500ZS	BnAPOD31	100	106	Light Responsive Element
BnaA06T0095500ZS	BnAPOD31	931	937	Light Responsive Element
BnaA06T0095500ZS	BnAPOD31	1456	1463	MYB Binding Site
BnaA06T0095500ZS	BnAPOD31	1213	1223	Light Responsive Element
BnaA06T0095500ZS	BnAPOD31	934	943	Defense and Stress Responsive Element
BnaA06T0095500ZS	BnAPOD31	1972	1981	Defense and Stress Responsive Element
BnaA06T0095500ZS	BnAPOD31	731	737	Light Responsive Element
BnaA06T0095500ZS	BnAPOD31	882	888	Light Responsive Element
BnaA06T0095500ZS	BnAPOD31	14	23	SA Responsive Element
BnaA06T0095500ZS	BnAPOD31	1264	1273	SA Responsive Element
BnaA06T0095500ZS	BnAPOD31	435	444	Light Responsive Element
BnaA06T0095500ZS	BnAPOD31	1450	1459	Light Responsive Element
BnaA06T0095500ZS	BnAPOD31	1484	1491	gibberellin-responsive element
BnaA06T0095500ZS	BnAPOD31	9	14	ABA Responsive Element
BnaA06T0095500ZS	BnAPOD31	100	105	ABA Responsive Element
BnaA06T0095500ZS	BnAPOD31	931	936	ABA Responsive Element
BnaA06T0095500ZS	BnAPOD31	736	746	light responsive element
BnaA06T0095500ZS	BnAPOD31	1031	1036	MEJA Responsive Element
BnaA06T0095500ZS	BnAPOD31	1306	1311	MEJA Responsive Element
BnaA06T0095500ZS	BnAPOD31	1559	1564	MEJA Responsive Element
BnaA06T0095500ZS	BnAPOD31	194	200	MYB Binding Site in Drougth Inducibility
BnaA06T0095500ZS	BnAPOD31	1031	1036	MEJA Responsive Element
BnaA06T0095500ZS	BnAPOD31	1306	1311	MEJA Responsive Element
BnaA06T0095500ZS	BnAPOD31	1559	1564	MEJA Responsive Element
BnaA07T0035700ZS	BnAPOD32	672	678	Light Responsive Element
BnaA07T0035700ZS	BnAPOD32	1445	1453	Light Responsive Element
BnaA07T0035700ZS	BnAPOD32	1446	1452	Light Responsive Element
BnaA07T0035700ZS	BnAPOD32	591	597	Meristem Expression
BnaA07T0035700ZS	BnAPOD32	904	910	Meristem Expression
BnaA07T0035700ZS	BnAPOD32	680	686	Light Responsive Element
BnaA07T0035700ZS	BnAPOD32	185	194	Zein Metabolism
BnaA07T0035700ZS	BnAPOD32	19	29	Light Responsive Element
BnaA07T0035700ZS	BnAPOD32	672	677	ABA Responsive Element
BnaA07T0035700ZS	BnAPOD32	1447	1452	ABA Responsive Element
BnaA07T0035700ZS	BnAPOD32	390	396	light responsive element
BnaA07T0035700ZS	BnAPOD32	415	421	light responsive element
BnaA07T0035700ZS	BnAPOD32	433	440	light responsive element
BnaA07T0035700ZS	BnAPOD32	1145	1151	light responsive element
BnaA07T0035700ZS	BnAPOD32	674	679	MEJA Responsive Element
BnaA07T0035700ZS	BnAPOD32	1652	1657	MEJA Responsive Element
BnaA07T0035700ZS	BnAPOD32	674	679	MEJA Responsive Element
BnaA07T0035700ZS	BnAPOD32	1652	1657	MEJA Responsive Element
BnaA07T0035700ZS	BnAPOD32	532	538	cis-acting regulatory element
BnaA07T0035700ZS	BnAPOD32	1058	1064	Anaerobic Induction Responsive Element
BnaA07T0035700ZS	BnAPOD32	1576	1582	Anaerobic Induction Responsive Element
BnaA07T0035700ZS	BnAPOD32	1800	1807	MYB Binding Site
BnaA07T0035700ZS	BnAPOD32	621	629	Light Responsive Element
BnaA07T0035700ZS	BnAPOD32	1600	1606	Light Responsive Element
BnaA07T0035700ZS	BnAPOD32	1663	1669	Light Responsive Element
BnaA07T0171000ZS	BnAPOD33	26	32	Anaerobic Induction Responsive Element
BnaA07T0171000ZS	BnAPOD33	268	274	Anaerobic Induction Responsive Element
BnaA07T0171000ZS	BnAPOD33	304	310	Anaerobic Induction Responsive Element
BnaA07T0171000ZS	BnAPOD33	1287	1293	Anaerobic Induction Responsive Element
BnaA07T0171000ZS	BnAPOD33	1327	1333	Anaerobic Induction Responsive Element
BnaA07T0171000ZS	BnAPOD33	1782	1788	Anaerobic Induction Responsive Element
BnaA07T0171000ZS	BnAPOD33	1990	1996	Anaerobic Induction Responsive Element
BnaA07T0171000ZS	BnAPOD33	1711	1721	Light Responsive Element
BnaA07T0171000ZS	BnAPOD33	727	735	Light Responsive Element
BnaA07T0171000ZS	BnAPOD33	497	503	Light Responsive Element
BnaA07T0171000ZS	BnAPOD33	631	637	Light Responsive Element
BnaA07T0171000ZS	BnAPOD33	1503	1509	Light Responsive Element
BnaA07T0171000ZS	BnAPOD33	1414	1421	Auxin Responsive Element
BnaA07T0171000ZS	BnAPOD33	1224	1233	Defense and Stress Responsive Element
BnaA07T0171000ZS	BnAPOD33	906	912	Light Responsive Element
BnaA07T0171000ZS	BnAPOD33	1022	1028	Light Responsive Element
BnaA07T0171000ZS	BnAPOD33	1397	1403	MYBHv1 binding site
BnaA07T0171000ZS	BnAPOD33	482	488	Light Responsive Element
BnaA07T0171000ZS	BnAPOD33	631	637	Light Responsive Element
BnaA07T0171000ZS	BnAPOD33	1501	1509	Light Responsive Element
BnaA07T0171000ZS	BnAPOD33	184	190	MYB Binding Site in Drougth Inducibility
BnaA07T0171000ZS	BnAPOD33	452	461	light responsive element
BnaA07T0171000ZS	BnAPOD33	554	560	light responsive element
BnaA07T0171000ZS	BnAPOD33	1123	1129	auxin-responsive element
BnaA07T0171000ZS	BnAPOD33	1572	1578	auxin-responsive element
BnaA07T0171000ZS	BnAPOD33	498	503	ABA Responsive Element
BnaA07T0171000ZS	BnAPOD33	631	637	ABA Responsive Element
BnaA07T0171000ZS	BnAPOD33	632	637	ABA Responsive Element
BnaA07T0171000ZS	BnAPOD33	1504	1509	ABA Responsive Element
BnaA07T0171000ZS	BnAPOD33	1619	1628	ABA Responsive Element
BnaA07T0262900ZS	BnAPOD34	461	470	SA Responsive Element
BnaA07T0262900ZS	BnAPOD34	757	766	SA Responsive Element
BnaA07T0262900ZS	BnAPOD34	1691	1697	light responsive element
BnaA07T0262900ZS	BnAPOD34	1700	1706	light responsive element
BnaA07T0262900ZS	BnAPOD34	1748	1757	Defense and Stress Responsive Element
BnaA07T0262900ZS	BnAPOD34	830	843	Light Responsive Element
BnaA07T0262900ZS	BnAPOD34	49	55	Light Responsive Element
BnaA07T0262900ZS	BnAPOD34	1678	1684	Light Responsive Element
BnaA07T0262900ZS	BnAPOD34	605	611	Anaerobic Induction Responsive Element
BnaA07T0262900ZS	BnAPOD34	217	222	MEJA Responsive Element
BnaA07T0262900ZS	BnAPOD34	686	691	MEJA Responsive Element
BnaA07T0262900ZS	BnAPOD34	1644	1649	MEJA Responsive Element
BnaA07T0262900ZS	BnAPOD34	217	222	MEJA Responsive Element
BnaA07T0262900ZS	BnAPOD34	686	691	MEJA Responsive Element
BnaA07T0262900ZS	BnAPOD34	1644	1649	MEJA Responsive Element
BnaA07T0262900ZS	BnAPOD34	1103	1109	light responsive element
BnaA07T0262900ZS	BnAPOD34	1142	1148	auxin-responsive element
BnaA07T0262900ZS	BnAPOD34	688	693	ABA Responsive Element
BnaA07T0262900ZS	BnAPOD34	1646	1651	ABA Responsive Element
BnaA07T0262900ZS	BnAPOD34	297	306	wound-responsive element
BnaA07T0262900ZS	BnAPOD34	487	497	Light Responsive Element
BnaA07T0262900ZS	BnAPOD34	1101	1110	Light Responsive Element
BnaA07T0262900ZS	BnAPOD34	1092	1098	Light Responsive Element
BnaA07T0262900ZS	BnAPOD34	550	559	Zein Metabolism
BnaA07T0262900ZS	BnAPOD34	1642	1651	Zein Metabolism
BnaA07T0262900ZS	BnAPOD34	687	693	Light Responsive Element
BnaA07T0262900ZS	BnAPOD34	1645	1651	Light Responsive Element
BnaA07T0262900ZS	BnAPOD34	864	872	Light Responsive Element
BnaA07T0262900ZS	BnAPOD34	1322	1333	protein binding site
BnaA07T0262900ZS	BnAPOD34	986	993	Gibberellin Responsive Element
BnaA07T0326900ZS	BnAPOD35	1848	1856	Light Responsive Element
BnaA07T0326900ZS	BnAPOD35	1109	1115	Meristem Expression
BnaA07T0326900ZS	BnAPOD35	245	253.5	Zein Metabolism
BnaA07T0326900ZS	BnAPOD35	1207	1213	Light Responsive Element
BnaA07T0326900ZS	BnAPOD35	1668	1674	Light Responsive Element
BnaA07T0326900ZS	BnAPOD35	471	481	cis-acting regulatory element root specific
BnaA07T0326900ZS	BnAPOD35	823	829	light responsive element
BnaA07T0326900ZS	BnAPOD35	1707	1713	light responsive element
BnaA07T0326900ZS	BnAPOD35	1680	1687	gibberellin-responsive element
BnaA07T0326900ZS	BnAPOD35	588	593	MEJA Responsive Element
BnaA07T0326900ZS	BnAPOD35	1598	1603	MEJA Responsive Element
BnaA07T0326900ZS	BnAPOD35	588	593	MEJA Responsive Element
BnaA07T0326900ZS	BnAPOD35	1598	1603	MEJA Responsive Element
BnaA07T0326900ZS	BnAPOD35	473	479	Light Responsive Element
BnaA07T0326900ZS	BnAPOD35	1351	1358	MYB Binding Site
BnaA07T0326900ZS	BnAPOD35	674	680	Anaerobic Induction Responsive Element
BnaA07T0326900ZS	BnAPOD35	838	844	Anaerobic Induction Responsive Element
BnaA07T0326900ZS	BnAPOD35	1281	1288	Light Responsive Element
BnaA07T0326900ZS	BnAPOD35	143	150	gibberellin-responsive element
BnaA07T0326900ZS	BnAPOD35	80	86	Light Responsive Element
BnaA07T0326900ZS	BnAPOD35	1157	1163	Light Responsive Element
BnaA07T0366600ZS	BnAPOD36	723	732	Defense and Stress Responsive Element
BnaA07T0366600ZS	BnAPOD36	1486	1495	Defense and Stress Responsive Element
BnaA07T0366600ZS	BnAPOD36	690	696	Light Responsive Element
BnaA07T0366600ZS	BnAPOD36	901	907	Light Responsive Element
BnaA07T0366600ZS	BnAPOD36	1587	1593	Light Responsive Element
BnaA07T0366600ZS	BnAPOD36	1631	1640	SA Responsive Element
BnaA07T0366600ZS	BnAPOD36	197	203	Light Responsive Element
BnaA07T0366600ZS	BnAPOD36	1228	1234	Light Responsive Element
BnaA07T0366600ZS	BnAPOD36	1254	1260	Light Responsive Element
BnaA07T0366600ZS	BnAPOD36	1405	1411	Light Responsive Element
BnaA07T0366600ZS	BnAPOD36	1508	1514	Light Responsive Element
BnaA07T0366600ZS	BnAPOD36	579	585	Anaerobic Induction Responsive Element
BnaA07T0366600ZS	BnAPOD36	223	230	Light Responsive Element
BnaA07T0366600ZS	BnAPOD36	198	203	ABA Responsive Element
BnaA07T0366600ZS	BnAPOD36	1228	1234	ABA Responsive Element
BnaA07T0366600ZS	BnAPOD36	1229	1234	ABA Responsive Element
BnaA07T0366600ZS	BnAPOD36	1254	1260	ABA Responsive Element
BnaA07T0366600ZS	BnAPOD36	1255	1260	ABA Responsive Element
BnaA07T0366600ZS	BnAPOD36	1405	1410	ABA Responsive Element
BnaA07T0366600ZS	BnAPOD36	1508	1513	ABA Responsive Element
BnaA07T0366600ZS	BnAPOD36	960	967	gibberellin-responsive element
BnaA07T0366600ZS	BnAPOD36	1300	1307	gibberellin-responsive element
BnaA07T0366600ZS	BnAPOD36	785	790	MEJA Responsive Element
BnaA07T0366600ZS	BnAPOD36	1258	1263	MEJA Responsive Element
BnaA07T0366600ZS	BnAPOD36	785	790	MEJA Responsive Element
BnaA07T0366600ZS	BnAPOD36	1258	1263	MEJA Responsive Element
BnaA07T0366600ZS	BnAPOD36	1228	1234	Light Responsive Element
BnaA07T0366600ZS	BnAPOD36	1254	1260	Light Responsive Element
BnaA08T0031000ZS	BnAPOD37	1809	1816	Gibberellin Responsive Element
BnaA08T0031000ZS	BnAPOD37	1213	1219	Meristem Expression
BnaA08T0031000ZS	BnAPOD37	1837	1843	Meristem Expression
BnaA08T0031000ZS	BnAPOD37	752	763	Light Responsive Element
BnaA08T0031000ZS	BnAPOD37	754	763	Light Responsive Element
BnaA08T0031000ZS	BnAPOD37	755	761	Light Responsive Element
BnaA08T0031000ZS	BnAPOD37	1423	1429	Light Responsive Element
BnaA08T0031000ZS	BnAPOD37	499	505	light responsive element
BnaA08T0031000ZS	BnAPOD37	527	534	light responsive element
BnaA08T0031000ZS	BnAPOD37	753	762	ABA Responsive Element
BnaA08T0031000ZS	BnAPOD37	755	761	ABA Responsive Element
BnaA08T0031000ZS	BnAPOD37	756	761	ABA Responsive Element
BnaA08T0031000ZS	BnAPOD37	1424	1429	ABA Responsive Element
BnaA08T0031000ZS	BnAPOD37	30	35	MEJA Responsive Element
BnaA08T0031000ZS	BnAPOD37	920	925	MEJA Responsive Element
BnaA08T0031000ZS	BnAPOD37	1223	1228	MEJA Responsive Element
BnaA08T0031000ZS	BnAPOD37	1422	1427	MEJA Responsive Element
BnaA08T0031000ZS	BnAPOD37	989	996	Endosperm Expression
BnaA08T0031000ZS	BnAPOD37	30	35	MEJA Responsive Element
BnaA08T0031000ZS	BnAPOD37	920	925	MEJA Responsive Element
BnaA08T0031000ZS	BnAPOD37	1223	1228	MEJA Responsive Element
BnaA08T0031000ZS	BnAPOD37	1422	1427	MEJA Responsive Element
BnaA08T0031000ZS	BnAPOD37	1656	1663	MYB Binding Site
BnaA08T0031000ZS	BnAPOD37	1798	1805	MYB Binding Site
BnaA08T0031000ZS	BnAPOD37	539	545	Anaerobic Induction Responsive Element
BnaA08T0031000ZS	BnAPOD37	708	714	Anaerobic Induction Responsive Element
BnaA08T0031000ZS	BnAPOD37	1781	1787	Anaerobic Induction Responsive Element
BnaA08T0031000ZS	BnAPOD37	179	185	Light Responsive Element
BnaA08T0031000ZS	BnAPOD37	263	269	Light Responsive Element
BnaA08T0031000ZS	BnAPOD37	352	358	Light Responsive Element
BnaA08T0031000ZS	BnAPOD37	955	964	Defense and Stress Responsive Element
BnaA08T0031000ZS	BnAPOD37	1490	1499	Defense and Stress Responsive Element
BnaA08T0031000ZS	BnAPOD37	1382	1391	SA Responsive Element
BnaA08T0087500ZS	BnAPOD37	895	903	Light Responsive Element
BnaA08T0087500ZS	BnAPOD37	49	55	cis-acting regulatory element
BnaA08T0087500ZS	BnAPOD37	448	454	Anaerobic Induction Responsive Element
BnaA08T0087500ZS	BnAPOD37	1623	1629	Anaerobic Induction Responsive Element
BnaA08T0087500ZS	BnAPOD37	876	882	Low Temp. Responsive Element
BnaA08T0087500ZS	BnAPOD37	1044	1052	Light Responsive Element
BnaA08T0087500ZS	BnAPOD37	1236	1242	Light Responsive Element
BnaA08T0087500ZS	BnAPOD37	455	462	gibberellin-responsive element
BnaA08T0087500ZS	BnAPOD37	475	484	Defense and Stress Responsive Element
BnaA08T0087500ZS	BnAPOD37	616	622	MYBHv1 binding site
BnaA08T0087500ZS	BnAPOD37	1297	1303	MYBHv1 binding site
BnaA08T0087500ZS	BnAPOD37	250	256	Light Responsive Element
BnaA08T0087500ZS	BnAPOD37	1896	1904	Light Responsive Element
BnaA08T0087500ZS	BnAPOD37	1897	1903	Light Responsive Element
BnaA08T0087500ZS	BnAPOD37	1041	1047	Light Responsive Element
BnaA08T0087500ZS	BnAPOD37	1780	1789	Light Responsive Element
BnaA08T0087500ZS	BnAPOD37	1409	1416	gibberellin-responsive element
BnaA08T0087500ZS	BnAPOD37	328	335	light responsive element
BnaA08T0087500ZS	BnAPOD37	329	335	light responsive element
BnaA08T0087500ZS	BnAPOD37	250	255	ABA Responsive Element
BnaA08T0087500ZS	BnAPOD37	1897	1902	ABA Responsive Element
BnaA08T0087500ZS	BnAPOD37	396	406	light responsive element
BnaA08T0087500ZS	BnAPOD37	252	257	MEJA Responsive Element
BnaA08T0087500ZS	BnAPOD37	1331	1336	MEJA Responsive Element
BnaA08T0087500ZS	BnAPOD37	1368	1373	MEJA Responsive Element
BnaA08T0087500ZS	BnAPOD37	1961	1966	MEJA Responsive Element
BnaA08T0087500ZS	BnAPOD37	252	257	MEJA Responsive Element
BnaA08T0087500ZS	BnAPOD37	1331	1336	MEJA Responsive Element
BnaA08T0087500ZS	BnAPOD37	1368	1373	MEJA Responsive Element
BnaA08T0087500ZS	BnAPOD37	1961	1966	MEJA Responsive Element
BnaA09T0104900ZS	BnAPOD39	410	416	Anaerobic Induction Responsive Element
BnaA09T0104900ZS	BnAPOD39	1487	1493	Anaerobic Induction Responsive Element
BnaA09T0104900ZS	BnAPOD39	588	593	MEJA Responsive Element
BnaA09T0104900ZS	BnAPOD39	1395	1400	MEJA Responsive Element
BnaA09T0104900ZS	BnAPOD39	844	850	MYB Binding Site in Drougth Inducibility
BnaA09T0104900ZS	BnAPOD39	588	593	MEJA Responsive Element
BnaA09T0104900ZS	BnAPOD39	1395	1400	MEJA Responsive Element
BnaA09T0104900ZS	BnAPOD39	1076	1082	light responsive element
BnaA09T0104900ZS	BnAPOD39	1365	1371	light responsive element
BnaA09T0104900ZS	BnAPOD39	868	876	ABA Responsive Element
BnaA09T0104900ZS	BnAPOD39	870	875	ABA Responsive Element
BnaA09T0104900ZS	BnAPOD39	1397	1402	ABA Responsive Element
BnaA09T0104900ZS	BnAPOD39	148	154	Meristem Expression
BnaA09T0104900ZS	BnAPOD39	1320	1326	Meristem Expression
BnaA09T0104900ZS	BnAPOD39	870	876	Light Responsive Element
BnaA09T0104900ZS	BnAPOD39	1396	1402	Light Responsive Element
BnaA09T0250500ZS	BnAPOD40	783	789	Anaerobic Induction Responsive Element
BnaA09T0250500ZS	BnAPOD40	1672	1678	Anaerobic Induction Responsive Element
BnaA09T0250500ZS	BnAPOD40	669	678.5	protein binding site
BnaA09T0250500ZS	BnAPOD40	1648	1657	SA Responsive Element
BnaA09T0250500ZS	BnAPOD40	119	125	Light Responsive Element
BnaA09T0250500ZS	BnAPOD40	142	148	Light Responsive Element
BnaA09T0250500ZS	BnAPOD40	332	338	Light Responsive Element
BnaA09T0250500ZS	BnAPOD40	377	383	Light Responsive Element
BnaA09T0250500ZS	BnAPOD40	601	607	Light Responsive Element
BnaA09T0250500ZS	BnAPOD40	775	781	Light Responsive Element
BnaA09T0250500ZS	BnAPOD40	802	808	Light Responsive Element
BnaA09T0250500ZS	BnAPOD40	1147	1153	Light Responsive Element
BnaA09T0250500ZS	BnAPOD40	154	161	gibberellin-responsive element
BnaA09T0250500ZS	BnAPOD40	1950	1959	Defense and Stress Responsive Element
BnaA09T0250500ZS	BnAPOD40	990	996	Light Responsive Element
BnaA09T0250500ZS	BnAPOD40	1910	1916	Light Responsive Element
BnaA09T0250500ZS	BnAPOD40	1024	1029	MEJA Responsive Element
BnaA09T0250500ZS	BnAPOD40	1024	1029	MEJA Responsive Element
BnaA09T0250500ZS	BnAPOD40	462	468	auxin-responsive element
BnaA09T0250500ZS	BnAPOD40	1634	1640	light responsive element
BnaA09T0250500ZS	BnAPOD40	991	996	ABA Responsive Element
BnaA09T0250500ZS	BnAPOD40	424	433	Light Responsive Element
BnaA09T0475400ZS	BnAPOD41	1878	1889	binding site of AT-rich DNA binding protein (ATBP-1)
BnaA09T0475400ZS	BnAPOD41	213	219	Light Responsive Element
BnaA09T0475400ZS	BnAPOD41	489	495	Light Responsive Element
BnaA09T0475400ZS	BnAPOD41	1229	1235	Light Responsive Element
BnaA09T0475400ZS	BnAPOD41	1761	1767	Light Responsive Element
BnaA09T0475400ZS	BnAPOD41	107	114	Light Responsive Element
BnaA09T0475400ZS	BnAPOD41	1393	1400	Light Responsive Element
BnaA09T0475400ZS	BnAPOD41	1085	1094	Zein Metabolism
BnaA09T0475400ZS	BnAPOD41	223	229	Light Responsive Element
BnaA09T0475400ZS	BnAPOD41	1746	1752	Light Responsive Element
BnaA09T0578400ZS	BnAPOD42	901	907	Anaerobic Induction Responsive Element
BnaA09T0578400ZS	BnAPOD42	1141	1147	Anaerobic Induction Responsive Element
BnaA09T0578400ZS	BnAPOD42	1238	1244	Anaerobic Induction Responsive Element
BnaA09T0578400ZS	BnAPOD42	1498	1504	Anaerobic Induction Responsive Element
BnaA09T0578400ZS	BnAPOD42	1579	1585	Anaerobic Induction Responsive Element
BnaA09T0578400ZS	BnAPOD42	1158	1166	Light Responsive Element
BnaA09T0578400ZS	BnAPOD42	238	247	SA Responsive Element
BnaA09T0578400ZS	BnAPOD42	1144	1153	SA Responsive Element
BnaA09T0578400ZS	BnAPOD42	1166	1175	SA Responsive Element
BnaA09T0578400ZS	BnAPOD42	1582	1591	SA Responsive Element
BnaA09T0578400ZS	BnAPOD42	710	716	Light Responsive Element
BnaA09T0578400ZS	BnAPOD42	1528	1534	Light Responsive Element
BnaA09T0578400ZS	BnAPOD42	1954	1960	Light Responsive Element
BnaA09T0578400ZS	BnAPOD42	1357	1363	Light Responsive Element
BnaA09T0578400ZS	BnAPOD42	166	172	Meristem Expression
BnaA09T0578400ZS	BnAPOD42	1671	1677	Meristem Expression
BnaA09T0578400ZS	BnAPOD42	1840	1847	Endosperm Expression
BnaA09T0578400ZS	BnAPOD42	1628	1633	MEJA Responsive Element
BnaA09T0578400ZS	BnAPOD42	98	104	MYB Binding Site in Drougth Inducibility
BnaA09T0578400ZS	BnAPOD42	1313	1319	MYB Binding Site in Drougth Inducibility
BnaA09T0578400ZS	BnAPOD42	1628	1633	MEJA Responsive Element
BnaA09T0578400ZS	BnAPOD42	211	217	auxin-responsive element
BnaA09T0578400ZS	BnAPOD42	990	996	auxin-responsive element
BnaA09T0578400ZS	BnAPOD42	532	538	light responsive element
BnaA10T0062900ZS	BnAPOD43	473	480	gibberellin-responsive element
BnaA10T0062900ZS	BnAPOD43	990	997	gibberellin-responsive element
BnaA10T0062900ZS	BnAPOD43	439	449	binding site of AT-rich DNA binding protein (ATBP-1)
BnaA10T0062900ZS	BnAPOD43	1529	1538	SA Responsive Element
BnaA10T0062900ZS	BnAPOD43	887	895	Auxin Responsive Element
BnaA10T0062900ZS	BnAPOD43	1583	1591	Light Responsive Element
BnaA10T0062900ZS	BnAPOD43	236	245	Light Responsive Element
BnaA10T0062900ZS	BnAPOD43	90	96	Anaerobic Induction Responsive Element
BnaA10T0062900ZS	BnAPOD43	1035	1041	Anaerobic Induction Responsive Element
BnaA10T0062900ZS	BnAPOD43	12	18	auxin-responsive element
BnaA10T0062900ZS	BnAPOD43	240	246	light responsive element
BnaA10T0062900ZS	BnAPOD43	890	895	MEJA Responsive Element
BnaA10T0062900ZS	BnAPOD43	890	895	MEJA Responsive Element
BnaA10T0062900ZS	BnAPOD43	355	364	Light Responsive Element
BnaA10T0089400ZS	BnAPOD44	1150	1161	60K protein binding site
BnaA10T0089400ZS	BnAPOD44	691	697	Meristem Expression
BnaA10T0089400ZS	BnAPOD44	166	171	MEJA Responsive Element
BnaA10T0089400ZS	BnAPOD44	1533	1538	MEJA Responsive Element
BnaA10T0089400ZS	BnAPOD44	139	145	MYB Binding Site in Drougth Inducibility
BnaA10T0089400ZS	BnAPOD44	1113	1119	MYB Binding Site in Drougth Inducibility
BnaA10T0089400ZS	BnAPOD44	1224	1230	MYB Binding Site in Drougth Inducibility
BnaA10T0089400ZS	BnAPOD44	166	171	MEJA Responsive Element
BnaA10T0089400ZS	BnAPOD44	1533	1538	MEJA Responsive Element
BnaA10T0089400ZS	BnAPOD44	461	467	light responsive element
BnaA10T0089400ZS	BnAPOD44	384	391	gibberellin-responsive element
BnaA10T0089400ZS	BnAPOD44	333	342	SA Responsive Element
BnaA10T0089400ZS	BnAPOD44	1132	1140	Light Responsive Element
BnaA10T0089400ZS	BnAPOD44	1060	1066	light responsive element
BnaA10T0089400ZS	BnAPOD44	1212	1218	light responsive element
BnaA10T0089400ZS	BnAPOD44	180	189	Defense and Stress Responsive Element
BnaA10T0089400ZS	BnAPOD44	362	368	Light Responsive Element
BnaA10T0089400ZS	BnAPOD44	729	735	Light Responsive Element
BnaA10T0089400ZS	BnAPOD44	733	739	Light Responsive Element
BnaA10T0089400ZS	BnAPOD44	810	816	Light Responsive Element
BnaA10T0089400ZS	BnAPOD44	1248	1254	Light Responsive Element
BnaA10T0089400ZS	BnAPOD44	1483	1489	Light Responsive Element
BnaA10T0176900ZS	BnAPOD45	393	399	light responsive element
BnaA10T0176900ZS	BnAPOD45	917	923	light responsive element
BnaA10T0176900ZS	BnAPOD45	977	982	ABA Responsive Element
BnaA10T0176900ZS	BnAPOD45	1428	1433	ABA Responsive Element
BnaA10T0176900ZS	BnAPOD45	1838	1843	MEJA Responsive Element
BnaA10T0176900ZS	BnAPOD45	1527	1533	MYB Binding Site in Drougth Inducibility
BnaA10T0176900ZS	BnAPOD45	1838	1843	MEJA Responsive Element
BnaA10T0176900ZS	BnAPOD45	975	983	Light Responsive Element
BnaA10T0176900ZS	BnAPOD45	976	982	Light Responsive Element
BnaA10T0176900ZS	BnAPOD45	1427	1433	Light Responsive Element
BnaA10T0176900ZS	BnAPOD45	1905	1915	binding site of AT-rich DNA binding protein (ATBP-1)
BnaA10T0176900ZS	BnAPOD45	1500	1506	Light Responsive Element
BnaA10T0176900ZS	BnAPOD45	1849	1855	Light Responsive Element
BnaA10T0176900ZS	BnAPOD45	1776	1785	SA Responsive Element
BnaA10T0176900ZS	BnAPOD45	1811	1819	Light Responsive Element
BnaA10T0176900ZS	BnAPOD45	1694	1700	cis-acting regulatory element
BnaA10T0176900ZS	BnAPOD45	257	263	Anaerobic Induction Responsive Element
BnaA10T0176900ZS	BnAPOD45	1172	1178	Anaerobic Induction Responsive Element
BnaA10T0176900ZS	BnAPOD45	395	402	MYB Binding Site
BnaA10T0176900ZS	BnAPOD45	1089	1095	Low Temp. Responsive Element
BnaA10T0176900ZS	BnAPOD45	1822	1828	Low Temp. Responsive Element
BnaA10T0210900ZS	BnAPOD46	1224	1230	light responsive element
BnaA10T0210900ZS	BnAPOD46	746	754	ABA Responsive Element
BnaA10T0210900ZS	BnAPOD46	748	753	ABA Responsive Element
BnaA10T0210900ZS	BnAPOD46	1525	1530	ABA Responsive Element
BnaA10T0210900ZS	BnAPOD46	1685	1690	MEJA Responsive Element
BnaA10T0210900ZS	BnAPOD46	1770	1776	MYB Binding Site in Drougth Inducibility
BnaA10T0210900ZS	BnAPOD46	1685	1690	MEJA Responsive Element
BnaA10T0210900ZS	BnAPOD46	1438	1449	protein binding site
BnaA10T0210900ZS	BnAPOD46	748	754	Light Responsive Element
BnaA10T0210900ZS	BnAPOD46	1524	1530	Light Responsive Element
BnaA10T0210900ZS	BnAPOD46	772	778	Light Responsive Element
BnaA10T0210900ZS	BnAPOD46	1108	1117	Zein Metabolism
BnaA10T0210900ZS	BnAPOD46	426	432	Light Responsive Element
BnaA10T0210900ZS	BnAPOD46	1355	1361	Light Responsive Element
BnaA10T0210900ZS	BnAPOD46	581	587	cis-acting regulatory element
BnaA10T0210900ZS	BnAPOD46	965	971	Anaerobic Induction Responsive Element
BnaA10T0210900ZS	BnAPOD46	1593	1599	Anaerobic Induction Responsive Element
BnaA10T0216700ZS	BnAPOD47	671	677	Anaerobic Induction Responsive Element
BnaA10T0216700ZS	BnAPOD47	1379	1385	Low Temp. Responsive Element
BnaA10T0216700ZS	BnAPOD47	1039	1048	Defense and Stress Responsive Element
BnaA10T0216700ZS	BnAPOD47	1792	1800	Light Responsive Element
BnaA10T0216700ZS	BnAPOD47	1164	1173	Light Responsive Element
BnaA10T0216700ZS	BnAPOD47	803	809	MYBHv1 binding site
BnaA10T0216700ZS	BnAPOD47	1523	1529	MYBHv1 binding site
BnaA10T0216700ZS	BnAPOD47	1651	1658	gibberellin-responsive element
BnaA10T0216700ZS	BnAPOD47	1663	1669	auxin-responsive element
BnaA10T0216700ZS	BnAPOD47	1347	1354	light responsive element
BnaA10T0216700ZS	BnAPOD47	1348	1354	light responsive element
BnaA10T0216700ZS	BnAPOD47	1383	1389	light responsive element
BnaA10T0216700ZS	BnAPOD47	98	105	ABA Responsive Element
BnaA10T0216700ZS	BnAPOD47	259	268	ABA Responsive Element
BnaA10T0216700ZS	BnAPOD47	262	267	ABA Responsive Element
BnaA10T0216700ZS	BnAPOD47	1956	1963	ABA Responsive Element
BnaA10T0216700ZS	BnAPOD47	1815	1821	MYB Binding Site in Drougth Inducibility
BnaA10T0216700ZS	BnAPOD47	1771	1778	Endosperm Expression
BnaA10T0265600ZS	BnAPOD48	482	488	Light Responsive Element
BnaA10T0265600ZS	BnAPOD48	993	999	Light Responsive Element
BnaA10T0265600ZS	BnAPOD48	1459	1465	Light Responsive Element
BnaA10T0265600ZS	BnAPOD48	1472	1478	Light Responsive Element
BnaA10T0265600ZS	BnAPOD48	79	88	SA Responsive Element
BnaA10T0265600ZS	BnAPOD48	1632	1639	Auxin Responsive Element
BnaA10T0265600ZS	BnAPOD48	1072	1078	Light Responsive Element
BnaA10T0265600ZS	BnAPOD48	322	328	Meristem Expression
BnaA10T0265600ZS	BnAPOD48	344	350	Light Responsive Element
BnaA10T0265600ZS	BnAPOD48	786	792	Light Responsive Element
BnaA10T0265600ZS	BnAPOD48	1358	1364	Light Responsive Element
BnaA10T0265600ZS	BnAPOD48	480	489	ABA Responsive Element
BnaA10T0265600ZS	BnAPOD48	483	488	ABA Responsive Element
BnaA10T0265600ZS	BnAPOD48	994	999	ABA Responsive Element
BnaA10T0265600ZS	BnAPOD48	1460	1465	ABA Responsive Element
BnaA10T0265600ZS	BnAPOD48	1473	1478	ABA Responsive Element
BnaA10T0265600ZS	BnAPOD48	1715	1721	light responsive element
BnaA10T0265600ZS	BnAPOD48	1040	1045	MEJA Responsive Element
BnaA10T0265600ZS	BnAPOD48	1104	1109	MEJA Responsive Element
BnaA10T0265600ZS	BnAPOD48	808	815	Endosperm Expression
BnaA10T0265600ZS	BnAPOD48	1040	1045	MEJA Responsive Element
BnaA10T0265600ZS	BnAPOD48	1104	1109	MEJA Responsive Element
BnaA10T0265600ZS	BnAPOD48	1171	1177	MYB Binding Site in Drougth Inducibility
BnaC01T0016200ZS	BnCPOD49	226	232	light responsive element
BnaC01T0016200ZS	BnCPOD49	1745	1752	light responsive element
BnaC01T0016200ZS	BnCPOD49	1746	1752	light responsive element
BnaC01T0016200ZS	BnCPOD49	1066	1073	gibberellin-responsive element
BnaC01T0016200ZS	BnCPOD49	1098	1103	MEJA Responsive Element
BnaC01T0016200ZS	BnCPOD49	1127	1132	MEJA Responsive Element
BnaC01T0016200ZS	BnCPOD49	1248	1254	MYB Binding Site in Drougth Inducibility
BnaC01T0016200ZS	BnCPOD49	1098	1103	MEJA Responsive Element
BnaC01T0016200ZS	BnCPOD49	1127	1132	MEJA Responsive Element
BnaC01T0016200ZS	BnCPOD49	1676	1684	Light Responsive Element
BnaC01T0016200ZS	BnCPOD49	170	176	Light Responsive Element
BnaC01T0016200ZS	BnCPOD49	450	456	Light Responsive Element
BnaC01T0016200ZS	BnCPOD49	666	672	Light Responsive Element
BnaC01T0016200ZS	BnCPOD49	1295	1301	Light Responsive Element
BnaC01T0016200ZS	BnCPOD49	353	362	Defense and Stress Responsive Element
BnaC01T0016200ZS	BnCPOD49	826	835	Defense and Stress Responsive Element
BnaC01T0016200ZS	BnCPOD49	1110	1118	Light Responsive Element
BnaC01T0016200ZS	BnCPOD49	1747	1758	MYB binding site
BnaC01T0016200ZS	BnCPOD49	1398	1407	Light Responsive Element
BnaC01T0016200ZS	BnCPOD49	926	932	Anaerobic Induction Responsive Element
BnaC01T0048300ZS	BnCPOD50	648	654	Light Responsive Element
BnaC01T0048300ZS	BnCPOD50	1270	1276	Light Responsive Element
BnaC01T0048300ZS	BnCPOD50	1503	1509	Light Responsive Element
BnaC01T0048300ZS	BnCPOD50	129	136	MYB Binding Site
BnaC01T0048300ZS	BnCPOD50	728	735	MYB Binding Site
BnaC01T0048300ZS	BnCPOD50	1350	1357	MYB Binding Site
BnaC01T0048300ZS	BnCPOD50	266	272	Anaerobic Induction Responsive Element
BnaC01T0048300ZS	BnCPOD50	867	873	Anaerobic Induction Responsive Element
BnaC01T0048300ZS	BnCPOD50	1897	1902	MEJA Responsive Element
BnaC01T0048300ZS	BnCPOD50	234	240	MYB Binding Site in Drougth Inducibility
BnaC01T0048300ZS	BnCPOD50	835	841	MYB Binding Site in Drougth Inducibility
BnaC01T0048300ZS	BnCPOD50	1897	1902	MEJA Responsive Element
BnaC01T0048300ZS	BnCPOD50	1759	1768	ABA Responsive Element
BnaC01T0048300ZS	BnCPOD50	442	448	auxin-responsive element
BnaC01T0048300ZS	BnCPOD50	1061	1067	auxin-responsive element
BnaC01T0048300ZS	BnCPOD50	132	139	light responsive element
BnaC01T0048300ZS	BnCPOD50	552	559	light responsive element
BnaC01T0048300ZS	BnCPOD50	731	738	light responsive element
BnaC01T0048300ZS	BnCPOD50	1173	1180	light responsive element
BnaC01T0048300ZS	BnCPOD50	1353	1360	light responsive element
BnaC01T0048300ZS	BnCPOD50	1829	1841	Light Responsive Element
BnaC01T0051700ZS	BnCPOD51	1682	1688	Light Responsive Element
BnaC01T0051700ZS	BnCPOD51	1458	1464	cis-acting regulatory element
BnaC01T0051700ZS	BnCPOD51	1387	1393	Anaerobic Induction Responsive Element
BnaC01T0051700ZS	BnCPOD51	1666	1672	Anaerobic Induction Responsive Element
BnaC01T0051700ZS	BnCPOD51	1841	1847	Anaerobic Induction Responsive Element
BnaC01T0051700ZS	BnCPOD51	1383	1393	binding site of AT-rich DNA binding protein (ATBP-1)
BnaC01T0051700ZS	BnCPOD51	1326	1332	Light Responsive Element
BnaC01T0051700ZS	BnCPOD51	1608	1614	Light Responsive Element
BnaC01T0085000ZS	BnCPOD52	1862	1871	Zein Metabolism
BnaC01T0085000ZS	BnCPOD52	672	678	Light Responsive Element
BnaC01T0085000ZS	BnCPOD52	1577	1583	Light Responsive Element
BnaC01T0085000ZS	BnCPOD52	1157	1163	Meristem Expression
BnaC01T0085000ZS	BnCPOD52	1511	1519	Light Responsive Element
BnaC01T0085000ZS	BnCPOD52	52	61	Light Responsive Element
BnaC01T0085000ZS	BnCPOD52	408	414	MYB Binding Site in Drougth Inducibility
BnaC01T0085000ZS	BnCPOD52	445	451	auxin-responsive element
BnaC01T0085000ZS	BnCPOD52	305	311	light responsive element
BnaC01T0085000ZS	BnCPOD52	609	616	light responsive element
BnaC01T0085000ZS	BnCPOD52	610	616	light responsive element
BnaC01T0085000ZS	BnCPOD52	1019	1027	Seed Specific Regulation
BnaC01T0196200ZS	BnCPOD53	1971	1978	gibberellin-responsive element
BnaC01T0196200ZS	BnCPOD53	251	257	Light Responsive Element
BnaC01T0196200ZS	BnCPOD53	602	611	SA Responsive Element
BnaC01T0196200ZS	BnCPOD53	1257	1266.5	Light Responsive Element
BnaC01T0196200ZS	BnCPOD53	1490	1499	Light Responsive Element
BnaC01T0196200ZS	BnCPOD53	1493	1499	Light Responsive Element
BnaC01T0196200ZS	BnCPOD53	729	736	Light Responsive Element
BnaC01T0196200ZS	BnCPOD53	1120	1127	Light Responsive Element
BnaC01T0196200ZS	BnCPOD53	795	802	MYB Binding Site
BnaC01T0196200ZS	BnCPOD53	1678	1684	Anaerobic Induction Responsive Element
BnaC01T0196200ZS	BnCPOD53	1683	1689	Anaerobic Induction Responsive Element
BnaC01T0196200ZS	BnCPOD53	663	669	Low Temp. Responsive Element
BnaC01T0196200ZS	BnCPOD53	590	596	auxin-responsive element
BnaC01T0196200ZS	BnCPOD53	986	992	auxin-responsive element
BnaC01T0196200ZS	BnCPOD53	721	727	light responsive element
BnaC01T0196200ZS	BnCPOD53	798	805	light responsive element
BnaC01T0196200ZS	BnCPOD53	1493	1499	ABA Responsive Element
BnaC01T0196200ZS	BnCPOD53	1494	1499	ABA Responsive Element
BnaC01T0196200ZS	BnCPOD53	1498	1506	ABA Responsive Element
BnaC01T0196200ZS	BnCPOD53	1500	1505	ABA Responsive Element
BnaC01T0196200ZS	BnCPOD53	670	675	MEJA Responsive Element
BnaC01T0196200ZS	BnCPOD53	1417	1422	MEJA Responsive Element
BnaC01T0196200ZS	BnCPOD53	670	675	MEJA Responsive Element
BnaC01T0196200ZS	BnCPOD53	1417	1422	MEJA Responsive Element
BnaC01T0196200ZS	BnCPOD53	1493	1499	Light Responsive Element
BnaC01T0196200ZS	BnCPOD53	1500	1506	Light Responsive Element
BnaC01T0196200ZS	BnCPOD53	219	228	Zein Metabolism
BnaC01T0196200ZS	BnCPOD53	213	220	Light Responsive Element
BnaC01T0279900ZS	BnCPOD54	196	202	light responsive element
BnaC01T0279900ZS	BnCPOD54	1776	1783	light responsive element
BnaC01T0279900ZS	BnCPOD54	1777	1783	light responsive element
BnaC01T0279900ZS	BnCPOD54	1124	1130	auxin-responsive element
BnaC01T0279900ZS	BnCPOD54	1130	1136	auxin-responsive element
BnaC01T0279900ZS	BnCPOD54	1187	1192	ABA Responsive Element
BnaC01T0279900ZS	BnCPOD54	1587	1594	gibberellin-responsive element
BnaC01T0279900ZS	BnCPOD54	129	135	MYB Binding Site in Drougth Inducibility
BnaC01T0279900ZS	BnCPOD54	1958	1968	light responsive element
BnaC01T0279900ZS	BnCPOD54	1187	1193	Light Responsive Element
BnaC01T0279900ZS	BnCPOD54	1328	1337.5	protein binding site
BnaC01T0279900ZS	BnCPOD54	1351	1359	Light Responsive Element
BnaC01T0279900ZS	BnCPOD54	1117	1123	Anaerobic Induction Responsive Element
BnaC01T0279900ZS	BnCPOD54	1764	1773	Defense and Stress Responsive Element
BnaC01T0279900ZS	BnCPOD54	568	574	Light Responsive Element
BnaC01T0279900ZS	BnCPOD54	633	639	Light Responsive Element
BnaC01T0279900ZS	BnCPOD54	729	735	Light Responsive Element
BnaC01T0279900ZS	BnCPOD54	1066	1072	Light Responsive Element
BnaC01T0279900ZS	BnCPOD54	1456	1462	Light Responsive Element
BnaC01T0279900ZS	BnCPOD54	1604	1610	Light Responsive Element
BnaC01T0279900ZS	BnCPOD54	1471	1480	SA Responsive Element
BnaC01T0377100ZS	BnCPOD55	1272	1278	MYBHv1 binding site
BnaC01T0377100ZS	BnCPOD55	1952	1959	Gibberellin Responsive Element
BnaC01T0377100ZS	BnCPOD55	95	106	60K protein binding site
BnaC01T0377100ZS	BnCPOD55	1051	1057	Meristem Expression
BnaC01T0377100ZS	BnCPOD55	734	742	Light Responsive Element
BnaC01T0377100ZS	BnCPOD55	572	578	Light Responsive Element
BnaC01T0377100ZS	BnCPOD55	878	885	Light Responsive Element
BnaC01T0377100ZS	BnCPOD55	1546	1553	gibberellin-responsive element
BnaC01T0377100ZS	BnCPOD55	255	262	light responsive element
BnaC01T0377100ZS	BnCPOD55	256	262	light responsive element
BnaC01T0377100ZS	BnCPOD55	316	322	light responsive element
BnaC01T0377100ZS	BnCPOD55	573	578	ABA Responsive Element
BnaC01T0377100ZS	BnCPOD55	571	576	MEJA Responsive Element
BnaC01T0377100ZS	BnCPOD55	1741	1746	MEJA Responsive Element
BnaC01T0377100ZS	BnCPOD55	571	576	MEJA Responsive Element
BnaC01T0377100ZS	BnCPOD55	1741	1746	MEJA Responsive Element
BnaC01T0377100ZS	BnCPOD55	1023	1030	Endosperm Expression
BnaC01T0377100ZS	BnCPOD55	1738	1746	Auxin Responsive Element
BnaC01T0377100ZS	BnCPOD55	1975	1983	Light Responsive Element
BnaC01T0377100ZS	BnCPOD55	160	166	Anaerobic Induction Responsive Element
BnaC01T0377100ZS	BnCPOD55	1924	1930	Anaerobic Induction Responsive Element
BnaC01T0377100ZS	BnCPOD55	382	392	binding site of AT-rich DNA binding protein (ATBP-1)
BnaC01T0377100ZS	BnCPOD55	1362	1372	Defense and Stress Responsive Element
BnaC01T0377100ZS	BnCPOD55	94	100	Light Responsive Element
BnaC01T0377100ZS	BnCPOD55	98	104	Light Responsive Element
BnaC01T0377100ZS	BnCPOD55	199	205	Light Responsive Element
BnaC01T0377100ZS	BnCPOD55	457	463	Light Responsive Element
BnaC01T0377100ZS	BnCPOD55	489	495	Light Responsive Element
BnaC01T0377100ZS	BnCPOD55	534	540	Light Responsive Element
BnaC01T0377100ZS	BnCPOD55	1651	1657	Light Responsive Element
BnaC01T0377100ZS	BnCPOD55	1854	1860	Light Responsive Element
BnaC01T0377100ZS	BnCPOD55	33	40	gibberellin-responsive element
BnaC01T0377100ZS	BnCPOD55	1627	1636	SA Responsive Element
BnaC01T0377100ZS	BnCPOD55	1029	1036	Auxin Responsive Element
BnaC01T0496700ZS	BnCPOD56	37	42	MEJA Responsive Element
BnaC01T0496700ZS	BnCPOD56	103	108	MEJA Responsive Element
BnaC01T0496700ZS	BnCPOD56	734	739	MEJA Responsive Element
BnaC01T0496700ZS	BnCPOD56	857	862	MEJA Responsive Element
BnaC01T0496700ZS	BnCPOD56	990	995	MEJA Responsive Element
BnaC01T0496700ZS	BnCPOD56	1147	1152	MEJA Responsive Element
BnaC01T0496700ZS	BnCPOD56	1205	1210	MEJA Responsive Element
BnaC01T0496700ZS	BnCPOD56	1295	1300	MEJA Responsive Element
BnaC01T0496700ZS	BnCPOD56	376	382	MYB Binding Site in Drougth Inducibility
BnaC01T0496700ZS	BnCPOD56	37	42	MEJA Responsive Element
BnaC01T0496700ZS	BnCPOD56	103	108	MEJA Responsive Element
BnaC01T0496700ZS	BnCPOD56	734	739	MEJA Responsive Element
BnaC01T0496700ZS	BnCPOD56	857	862	MEJA Responsive Element
BnaC01T0496700ZS	BnCPOD56	990	995	MEJA Responsive Element
BnaC01T0496700ZS	BnCPOD56	1147	1152	MEJA Responsive Element
BnaC01T0496700ZS	BnCPOD56	1205	1210	MEJA Responsive Element
BnaC01T0496700ZS	BnCPOD56	1295	1300	MEJA Responsive Element
BnaC01T0496700ZS	BnCPOD56	392	398	MYBHv1 binding site
BnaC01T0496700ZS	BnCPOD56	1675	1681	Meristem Expression
BnaC01T0496700ZS	BnCPOD56	1499	1510	60K protein binding site
BnaC01T0496700ZS	BnCPOD56	1503	1514	60K protein binding site
BnaC01T0496700ZS	BnCPOD56	38	44	Light Responsive Element
BnaC01T0496700ZS	BnCPOD56	1321	1330	Light Responsive Element
BnaC01T0507500ZS	BnCPOD57	1222	1230	Light Responsive Element
BnaC01T0507500ZS	BnCPOD57	292	301	Zein Metabolism
BnaC01T0507500ZS	BnCPOD57	1895	1904	Light Responsive Element
BnaC01T0507500ZS	BnCPOD57	1156	1162	Light Responsive Element
BnaC01T0507500ZS	BnCPOD57	1718	1724	Light Responsive Element
BnaC01T0507500ZS	BnCPOD57	1966	1976	Circadian Control
BnaC01T0507500ZS	BnCPOD57	750	761	60K protein binding site
BnaC01T0507500ZS	BnCPOD57	650	656	MYBHv1 binding site
BnaC01T0507500ZS	BnCPOD57	819	825	MYBHv1 binding site
BnaC01T0507500ZS	BnCPOD57	1835	1841	MYBHv1 binding site
BnaC01T0507500ZS	BnCPOD57	1577	1583	MYB Binding Site in Drougth Inducibility
BnaC01T0507500ZS	BnCPOD57	1675	1681	auxin-responsive element
BnaC01T0507500ZS	BnCPOD57	993	1000	light responsive element
BnaC01T0507500ZS	BnCPOD57	994	1000	light responsive element
BnaC01T0507500ZS	BnCPOD57	1897	1902	ABA Responsive Element
BnaC01T0507500ZS	BnCPOD57	732	738	Low Temp. Responsive Element
BnaC01T0507500ZS	BnCPOD57	1632	1638	Low Temp. Responsive Element
BnaC01T0507500ZS	BnCPOD57	1692	1699	MYB Binding Site
BnaC01T0507500ZS	BnCPOD57	893	903	Light Responsive Element
BnaC01T0507500ZS	BnCPOD57	1826	1836	Light Responsive Element
BnaC01T0507500ZS	BnCPOD57	750	758	Light Responsive Element
BnaC01T0507500ZS	BnCPOD57	177	183	Light Responsive Element
BnaC01T0507500ZS	BnCPOD57	348	354	Light Responsive Element
BnaC01T0507500ZS	BnCPOD57	1379	1385	Light Responsive Element
BnaC01T0507500ZS	BnCPOD57	452	461	Defense and Stress Responsive Element
BnaC02T0020100ZS	BnCPOD58	205	214	Light Responsive Element
BnaC02T0020100ZS	BnCPOD58	1082	1088	Low Temp. Responsive Element
BnaC02T0020100ZS	BnCPOD58	1677	1683	Low Temp. Responsive Element
BnaC02T0020100ZS	BnCPOD58	1572	1578	Anaerobic Induction Responsive Element
BnaC02T0020100ZS	BnCPOD58	1858	1864	Anaerobic Induction Responsive Element
BnaC02T0020100ZS	BnCPOD58	247	254	MYB Binding Site
BnaC02T0020100ZS	BnCPOD58	325	331	Light Responsive Element
BnaC02T0020100ZS	BnCPOD58	1181	1190	SA Responsive Element
BnaC02T0020100ZS	BnCPOD58	87	93	Light Responsive Element
BnaC02T0020100ZS	BnCPOD58	1428	1434	Light Responsive Element
BnaC02T0020100ZS	BnCPOD58	1437	1443	Light Responsive Element
BnaC02T0020100ZS	BnCPOD58	104	110	Meristem Expression
BnaC02T0020100ZS	BnCPOD58	1313	1322	Circadian Control
BnaC02T0020100ZS	BnCPOD58	325	331	Light Responsive Element
BnaC02T0020100ZS	BnCPOD58	1104	1110	Light Responsive Element
BnaC02T0020100ZS	BnCPOD58	1370	1376	Light Responsive Element
BnaC02T0020100ZS	BnCPOD58	1212	1224	Light Responsive Element
BnaC02T0020100ZS	BnCPOD58	862	868	MYB Binding Site in Drougth Inducibility
BnaC02T0020100ZS	BnCPOD58	262	267	MEJA Responsive Element
BnaC02T0020100ZS	BnCPOD58	265	270	MEJA Responsive Element
BnaC02T0020100ZS	BnCPOD58	1045	1050	MEJA Responsive Element
BnaC02T0020100ZS	BnCPOD58	1247	1252	MEJA Responsive Element
BnaC02T0020100ZS	BnCPOD58	262	267	MEJA Responsive Element
BnaC02T0020100ZS	BnCPOD58	265	270	MEJA Responsive Element
BnaC02T0020100ZS	BnCPOD58	1045	1050	MEJA Responsive Element
BnaC02T0020100ZS	BnCPOD58	1247	1252	MEJA Responsive Element
BnaC02T0020100ZS	BnCPOD58	587	594	light responsive element
BnaC02T0020100ZS	BnCPOD58	588	594	light responsive element
BnaC02T0020100ZS	BnCPOD58	1189	1196	light responsive element
BnaC02T0020100ZS	BnCPOD58	325	331	ABA Responsive Element
BnaC02T0020100ZS	BnCPOD58	326	331	ABA Responsive Element
BnaC02T0020100ZS	BnCPOD58	1105	1110	ABA Responsive Element
BnaC02T0059900ZS	BnCPOD59	352	357	ABA Responsive Element
BnaC02T0059900ZS	BnCPOD59	410	417	ABA Responsive Element
BnaC02T0059900ZS	BnCPOD59	1288	1294	light responsive element
BnaC02T0059900ZS	BnCPOD59	457	463	auxin-responsive element
BnaC02T0059900ZS	BnCPOD59	1587	1593	auxin-responsive element
BnaC02T0059900ZS	BnCPOD59	445	452	gibberellin-responsive element
BnaC02T0059900ZS	BnCPOD59	1575	1582	gibberellin-responsive element
BnaC02T0059900ZS	BnCPOD59	1752	1758	MYB Binding Site in Drougth Inducibility
BnaC02T0059900ZS	BnCPOD59	351	357	Light Responsive Element
BnaC02T0059900ZS	BnCPOD59	1470	1476	MYBHv1 binding site
BnaC02T0059900ZS	BnCPOD59	77	86	Defense and Stress Responsive Element
BnaC02T0059900ZS	BnCPOD59	1183	1192	Defense and Stress Responsive Element
BnaC02T0067200ZS	BnCPOD60	166	172	Light Responsive Element
BnaC02T0067200ZS	BnCPOD60	813	819	Light Responsive Element
BnaC02T0067200ZS	BnCPOD60	1306	1312	Light Responsive Element
BnaC02T0067200ZS	BnCPOD60	1416	1422	Light Responsive Element
BnaC02T0067200ZS	BnCPOD60	1746	1755	Light Responsive Element
BnaC02T0067200ZS	BnCPOD60	40	46	Low Temp. Responsive Element
BnaC02T0067200ZS	BnCPOD60	728	734	Low Temp. Responsive Element
BnaC02T0067200ZS	BnCPOD60	1703	1709	Low Temp. Responsive Element
BnaC02T0067200ZS	BnCPOD60	1192	1198	Anaerobic Induction Responsive Element
BnaC02T0067200ZS	BnCPOD60	1125	1131	Light Responsive Element
BnaC02T0067200ZS	BnCPOD60	1561	1567	cis-acting regulatory element
BnaC02T0067200ZS	BnCPOD60	457	462	MEJA Responsive Element
BnaC02T0067200ZS	BnCPOD60	1177	1182	MEJA Responsive Element
BnaC02T0067200ZS	BnCPOD60	1394	1399	MEJA Responsive Element
BnaC02T0067200ZS	BnCPOD60	421	427	MYB Binding Site in Drougth Inducibility
BnaC02T0067200ZS	BnCPOD60	1696	1702	MYB Binding Site in Drougth Inducibility
BnaC02T0067200ZS	BnCPOD60	457	462	MEJA Responsive Element
BnaC02T0067200ZS	BnCPOD60	1177	1182	MEJA Responsive Element
BnaC02T0067200ZS	BnCPOD60	1394	1399	MEJA Responsive Element
BnaC02T0067200ZS	BnCPOD60	264	270	light responsive element
BnaC02T0067200ZS	BnCPOD60	863	869	light responsive element
BnaC02T0067200ZS	BnCPOD60	1407	1414	gibberellin-responsive element
BnaC02T0067200ZS	BnCPOD60	1274	1281	Auxin Responsive Element
BnaC02T0067200ZS	BnCPOD60	53	60	MYB Binding Site
BnaC02T0067200ZS	BnCPOD60	70	76	auxin-responsive element
BnaC02T0067200ZS	BnCPOD60	1062	1069	ABA Responsive Element
BnaC02T0067200ZS	BnCPOD60	1123	1132	ABA Responsive Element
BnaC02T0067200ZS	BnCPOD60	1125	1130	ABA Responsive Element
BnaC02T0083600ZS	BnCPOD61	265	271	Light Responsive Element
BnaC02T0083600ZS	BnCPOD61	711	717	Light Responsive Element
BnaC02T0083600ZS	BnCPOD61	834	840	Light Responsive Element
BnaC02T0083600ZS	BnCPOD61	913	919	Light Responsive Element
BnaC02T0083600ZS	BnCPOD61	1359	1365	Light Responsive Element
BnaC02T0083600ZS	BnCPOD61	1413	1419	Light Responsive Element
BnaC02T0083600ZS	BnCPOD61	1620	1626	Light Responsive Element
BnaC02T0083600ZS	BnCPOD61	1686	1692	Light Responsive Element
BnaC02T0083600ZS	BnCPOD61	1717	1723	Light Responsive Element
BnaC02T0083600ZS	BnCPOD61	741	748	gibberellin-responsive element
BnaC02T0083600ZS	BnCPOD61	369	378	Light Responsive Element
BnaC02T0083600ZS	BnCPOD61	804	812	Seed Specific Regulation
BnaC02T0083600ZS	BnCPOD61	220	225	ABA Responsive Element
BnaC02T0083600ZS	BnCPOD61	1051	1057	auxin-responsive element
BnaC02T0083600ZS	BnCPOD61	1077	1083	auxin-responsive element
BnaC02T0083600ZS	BnCPOD61	1184	1191	light responsive element
BnaC02T0083600ZS	BnCPOD61	864	874	light responsive element
BnaC02T0083600ZS	BnCPOD61	1036	1041	MEJA Responsive Element
BnaC02T0083600ZS	BnCPOD61	1099	1104	MEJA Responsive Element
BnaC02T0083600ZS	BnCPOD61	1036	1041	MEJA Responsive Element
BnaC02T0083600ZS	BnCPOD61	1099	1104	MEJA Responsive Element
BnaC02T0098000ZS	BnCPOD62	264	271	MYB Binding Site
BnaC02T0098000ZS	BnCPOD62	510	516	Low Temp. Responsive Element
BnaC02T0098000ZS	BnCPOD62	518	524	Low Temp. Responsive Element
BnaC02T0098000ZS	BnCPOD62	1035	1041	Low Temp. Responsive Element
BnaC02T0098000ZS	BnCPOD62	1137	1143	Low Temp. Responsive Element
BnaC02T0098000ZS	BnCPOD62	1163	1169	Low Temp. Responsive Element
BnaC02T0098000ZS	BnCPOD62	1181	1187	Low Temp. Responsive Element
BnaC02T0098000ZS	BnCPOD62	751	757	Light Responsive Element
BnaC02T0098000ZS	BnCPOD62	1021	1027	Light Responsive Element
BnaC02T0098000ZS	BnCPOD62	1247	1253	Light Responsive Element
BnaC02T0098000ZS	BnCPOD62	1534	1540	Light Responsive Element
BnaC02T0098000ZS	BnCPOD62	448	456	Light Responsive Element
BnaC02T0098000ZS	BnCPOD62	185	194	Light Responsive Element
BnaC02T0098000ZS	BnCPOD62	187	193	Light Responsive Element
BnaC02T0098000ZS	BnCPOD62	1546	1551	MEJA Responsive Element
BnaC02T0098000ZS	BnCPOD62	1546	1551	MEJA Responsive Element
BnaC02T0098000ZS	BnCPOD62	185	194	ABA Responsive Element
BnaC02T0098000ZS	BnCPOD62	187	193	ABA Responsive Element
BnaC02T0098000ZS	BnCPOD62	188	193	ABA Responsive Element
BnaC02T0098000ZS	BnCPOD62	1357	1363	auxin-responsive element
BnaC02T0098000ZS	BnCPOD62	684	691	light responsive element
BnaC02T0098000ZS	BnCPOD62	685	691	light responsive element
BnaC02T0098100ZS	BnCPOD63	462	471	SA Responsive Element
BnaC02T0098100ZS	BnCPOD63	366	372	Anaerobic Induction Responsive Element
BnaC02T0098100ZS	BnCPOD63	471	477	Anaerobic Induction Responsive Element
BnaC02T0098100ZS	BnCPOD63	1225	1231	Anaerobic Induction Responsive Element
BnaC02T0098100ZS	BnCPOD63	220	227	MYB Binding Site
BnaC02T0098100ZS	BnCPOD63	378	384	Low Temp. Responsive Element
BnaC02T0098100ZS	BnCPOD63	696	704	Light Responsive Element
BnaC02T0098100ZS	BnCPOD63	96	102	Light Responsive Element
BnaC02T0098100ZS	BnCPOD63	308	313	MEJA Responsive Element
BnaC02T0098100ZS	BnCPOD63	1841	1846	MEJA Responsive Element
BnaC02T0098100ZS	BnCPOD63	821	828	Endosperm Expression
BnaC02T0098100ZS	BnCPOD63	308	313	MEJA Responsive Element
BnaC02T0098100ZS	BnCPOD63	1841	1846	MEJA Responsive Element
BnaC02T0098100ZS	BnCPOD63	96	102	ABA Responsive Element
BnaC02T0098100ZS	BnCPOD63	97	102	ABA Responsive Element
BnaC02T0098100ZS	BnCPOD63	279	284	ABA Responsive Element
BnaC02T0098100ZS	BnCPOD63	1557	1562	ABA Responsive Element
BnaC02T0098100ZS	BnCPOD63	537	543	light responsive element
BnaC02T0098100ZS	BnCPOD63	1761	1767	Light Responsive Element
BnaC02T0098100ZS	BnCPOD63	1043	1051	Light Responsive Element
BnaC02T0098100ZS	BnCPOD63	1124	1132	Light Responsive Element
BnaC02T0098100ZS	BnCPOD63	592	598	MYBHv1 binding site
BnaC02T0098100ZS	BnCPOD63	94	103	Light Responsive Element
BnaC02T0098100ZS	BnCPOD63	96	102	Light Responsive Element
BnaC02T0098100ZS	BnCPOD63	278	284	Light Responsive Element
BnaC02T0098100ZS	BnCPOD63	1555	1564	Light Responsive Element
BnaC02T0098100ZS	BnCPOD63	1556	1562	Light Responsive Element
BnaC02T0135600ZS	BnCPOD64	60	66	Light Responsive Element
BnaC02T0135600ZS	BnCPOD64	505	511	Light Responsive Element
BnaC02T0135600ZS	BnCPOD64	1086	1092	light responsive element
BnaC02T0135600ZS	BnCPOD64	1570	1576	light responsive element
BnaC02T0135600ZS	BnCPOD64	1654	1659	MEJA Responsive Element
BnaC02T0135600ZS	BnCPOD64	1654	1659	MEJA Responsive Element
BnaC02T0135600ZS	BnCPOD64	1874	1882	Light Responsive Element
BnaC02T0135600ZS	BnCPOD64	322	328	Anaerobic Induction Responsive Element
BnaC02T0135600ZS	BnCPOD64	332	338	Anaerobic Induction Responsive Element
BnaC02T0135600ZS	BnCPOD64	882	888	Anaerobic Induction Responsive Element
BnaC02T0135600ZS	BnCPOD64	910	916	Anaerobic Induction Responsive Element
BnaC02T0135600ZS	BnCPOD64	1439	1450	MYB binding site
BnaC02T0135600ZS	BnCPOD64	595	605	Light Responsive Element
BnaC02T0135600ZS	BnCPOD64	1109	1119	Light Responsive Element
BnaC02T0135600ZS	BnCPOD64	1287	1295	Light Responsive Element
BnaC02T0135600ZS	BnCPOD64	1916	1924	Light Responsive Element
BnaC02T0135600ZS	BnCPOD64	161	167	Light Responsive Element
BnaC02T0135600ZS	BnCPOD64	1247	1253	Light Responsive Element
BnaC02T0135600ZS	BnCPOD64	1270	1276	Light Responsive Element
BnaC02T0135600ZS	BnCPOD64	1457	1463	Light Responsive Element
BnaC02T0135600ZS	BnCPOD64	27	34	Auxin Responsive Element
BnaC02T0135600ZS	BnCPOD64	1010	1017	Auxin Responsive Element
BnaC02T0189800ZS	BnCPOD65	625	631	Light Responsive Element
BnaC02T0189800ZS	BnCPOD65	1455	1461	Light Responsive Element
BnaC02T0189800ZS	BnCPOD65	1491	1497	Light Responsive Element
BnaC02T0189800ZS	BnCPOD65	553	562	Defense and Stress Responsive Element
BnaC02T0189800ZS	BnCPOD65	564	573	Defense and Stress Responsive Element
BnaC02T0189800ZS	BnCPOD65	1355	1364	Defense and Stress Responsive Element
BnaC02T0189800ZS	BnCPOD65	988	993	ABA Responsive Element
BnaC02T0189800ZS	BnCPOD65	149	155	auxin-responsive element
BnaC02T0189800ZS	BnCPOD65	724	730	light responsive element
BnaC02T0189800ZS	BnCPOD65	986	991	MEJA Responsive Element
BnaC02T0189800ZS	BnCPOD65	986	991	MEJA Responsive Element
BnaC02T0189800ZS	BnCPOD65	465	471	MYB Binding Site in Drougth Inducibility
BnaC02T0189800ZS	BnCPOD65	476	482	MYB Binding Site in Drougth Inducibility
BnaC02T0540500ZS	BnCPOD66	654	661	Light Responsive Element
BnaC02T0540500ZS	BnCPOD66	695	702	Light Responsive Element
BnaC02T0540500ZS	BnCPOD66	915	924	Light Responsive Element
BnaC02T0540500ZS	BnCPOD66	815	820	ABA Responsive Element
BnaC02T0540500ZS	BnCPOD66	166	172	auxin-responsive element
BnaC02T0540500ZS	BnCPOD66	650	656	light responsive element
BnaC02T0540500ZS	BnCPOD66	689	695	light responsive element
BnaC02T0540500ZS	BnCPOD66	691	697	light responsive element
BnaC02T0540500ZS	BnCPOD66	1108	1114	light responsive element
BnaC02T0540500ZS	BnCPOD66	1543	1550	light responsive element
BnaC02T0540500ZS	BnCPOD66	1906	1912	light responsive element
BnaC02T0540500ZS	BnCPOD66	1859	1864	MEJA Responsive Element
BnaC02T0540500ZS	BnCPOD66	297	303	MYB Binding Site in Drougth Inducibility
BnaC02T0540500ZS	BnCPOD66	1774	1780	MYB Binding Site in Drougth Inducibility
BnaC02T0540500ZS	BnCPOD66	1859	1864	MEJA Responsive Element
BnaC02T0540500ZS	BnCPOD66	1540	1547	MYB Binding Site
BnaC02T0540500ZS	BnCPOD66	265	271	Anaerobic Induction Responsive Element
BnaC02T0540500ZS	BnCPOD66	406	412	Light Responsive Element
BnaC02T0540500ZS	BnCPOD66	869	875	Light Responsive Element
BnaC02T0540500ZS	BnCPOD66	1559	1565	Light Responsive Element
BnaC02T0540500ZS	BnCPOD66	841	849	Light Responsive Element
BnaC02T0540600ZS	BnCPOD67	678	688	ABA Responsive Element
BnaC02T0540600ZS	BnCPOD67	680	685	ABA Responsive Element
BnaC02T0540600ZS	BnCPOD67	1298	1303	ABA Responsive Element
BnaC02T0540600ZS	BnCPOD67	1843	1848	ABA Responsive Element
BnaC02T0540600ZS	BnCPOD67	1895	1900	ABA Responsive Element
BnaC02T0540600ZS	BnCPOD67	899	905	light responsive element
BnaC02T0540600ZS	BnCPOD67	1668	1674	light responsive element
BnaC02T0540600ZS	BnCPOD67	1846	1852	auxin-responsive element
BnaC02T0540600ZS	BnCPOD67	1897	1902	MEJA Responsive Element
BnaC02T0540600ZS	BnCPOD67	1897	1902	MEJA Responsive Element
BnaC02T0540600ZS	BnCPOD67	1297	1303	Light Responsive Element
BnaC02T0540600ZS	BnCPOD67	1520	1530	Light Responsive Element
BnaC02T0540600ZS	BnCPOD67	1204	1212	Light Responsive Element
BnaC02T0540600ZS	BnCPOD67	856	864	Light Responsive Element
BnaC02T0540600ZS	BnCPOD67	1003	1012	Light Responsive Element
BnaC02T0540600ZS	BnCPOD67	1818	1824	Low Temp. Responsive Element
BnaC02T0540600ZS	BnCPOD67	1292	1298	Anaerobic Induction Responsive Element
BnaC02T0540600ZS	BnCPOD67	1839	1845	Anaerobic Induction Responsive Element
BnaC02T0540600ZS	BnCPOD67	1341	1348	MYB Binding Site
BnaC02T0540600ZS	BnCPOD67	1903	1910	Light Responsive Element
BnaC02T0540600ZS	BnCPOD67	1166	1172	Light Responsive Element
BnaC02T0540600ZS	BnCPOD67	1313	1319	Light Responsive Element
BnaC02T0540600ZS	BnCPOD67	2	9	gibberellin-responsive element
BnaC02T0540600ZS	BnCPOD67	574	584	binding site of AT-rich DNA binding protein (ATBP-1)
BnaC02T0540600ZS	BnCPOD67	180	189	SA Responsive Element
BnaC02T0540600ZS	BnCPOD67	267	276	SA Responsive Element
BnaC03T0086000ZS	BnCPOD68	1533	1539	Anaerobic Induction Responsive Element
BnaC03T0086000ZS	BnCPOD68	589	596	Light Responsive Element
BnaC03T0086000ZS	BnCPOD68	295	301	light responsive element
BnaC03T0086000ZS	BnCPOD68	820	826	light responsive element
BnaC03T0086000ZS	BnCPOD68	1956	1962	Light Responsive Element
BnaC03T0086000ZS	BnCPOD68	1650	1658	Light Responsive Element
BnaC03T0086000ZS	BnCPOD68	674	680	MYBHv1 binding site
BnaC03T0086000ZS	BnCPOD68	888	894	MYBHv1 binding site
BnaC03T0086000ZS	BnCPOD68	1214	1220	Light Responsive Element
BnaC03T0086000ZS	BnCPOD68	1797	1803	Light Responsive Element
BnaC03T0086000ZS	BnCPOD68	1907	1913	Light Responsive Element
BnaC03T0086000ZS	BnCPOD68	1017	1022	MEJA Responsive Element
BnaC03T0086000ZS	BnCPOD68	1017	1022	MEJA Responsive Element
BnaC03T0086000ZS	BnCPOD68	948	953	ABA Responsive Element
BnaC03T0086000ZS	BnCPOD68	1797	1802	ABA Responsive Element
BnaC03T0086000ZS	BnCPOD68	1907	1912	ABA Responsive Element
BnaC03T0216500ZS	BnCPOD69	1192	1202	binding site of AT-rich DNA binding protein (ATBP-1)
BnaC03T0216500ZS	BnCPOD69	1365	1371	Light Responsive Element
BnaC03T0216500ZS	BnCPOD69	1711	1717	Light Responsive Element
BnaC03T0216500ZS	BnCPOD69	1741	1747	Light Responsive Element
BnaC03T0216500ZS	BnCPOD69	944	953	SA Responsive Element
BnaC03T0216500ZS	BnCPOD69	1264	1273	SA Responsive Element
BnaC03T0216500ZS	BnCPOD69	244	250	Light Responsive Element
BnaC03T0216500ZS	BnCPOD69	340	348	Light Responsive Element
BnaC03T0216500ZS	BnCPOD69	195	201	Anaerobic Induction Responsive Element
BnaC03T0216500ZS	BnCPOD69	828	835	MYB Binding Site
BnaC03T0216500ZS	BnCPOD69	169	175	light responsive element
BnaC03T0216500ZS	BnCPOD69	413	420	light responsive element
BnaC03T0216500ZS	BnCPOD69	414	420	light responsive element
BnaC03T0216500ZS	BnCPOD69	831	837	light responsive element
BnaC03T0216500ZS	BnCPOD69	833	839	light responsive element
BnaC03T0216500ZS	BnCPOD69	1449	1455	auxin-responsive element
BnaC03T0216500ZS	BnCPOD69	245	250	ABA Responsive Element
BnaC03T0216500ZS	BnCPOD69	1506	1514	Seed Specific Regulation
BnaC03T0216500ZS	BnCPOD69	820	829	Light Responsive Element
BnaC03T0216500ZS	BnCPOD69	304	311	gibberellin-responsive element
BnaC03T0216500ZS	BnCPOD69	1929	1936	gibberellin-responsive element
BnaC03T0216500ZS	BnCPOD69	1434	1440	MYB Binding Site in Drougth Inducibility
BnaC03T0216600ZS	BnCPOD70	1105	1111	Low Temp. Responsive Element
BnaC03T0216600ZS	BnCPOD70	1147	1153	Low Temp. Responsive Element
BnaC03T0216600ZS	BnCPOD70	1162	1168	Low Temp. Responsive Element
BnaC03T0216600ZS	BnCPOD70	1194	1200	Low Temp. Responsive Element
BnaC03T0216600ZS	BnCPOD70	1554	1560	Low Temp. Responsive Element
BnaC03T0216600ZS	BnCPOD70	1638	1644	Low Temp. Responsive Element
BnaC03T0216600ZS	BnCPOD70	1680	1686	Low Temp. Responsive Element
BnaC03T0216600ZS	BnCPOD70	1696	1702	Low Temp. Responsive Element
BnaC03T0216600ZS	BnCPOD70	218	226	Light Responsive Element
BnaC03T0216600ZS	BnCPOD70	306	312	Anaerobic Induction Responsive Element
BnaC03T0216600ZS	BnCPOD70	781	787	Anaerobic Induction Responsive Element
BnaC03T0216600ZS	BnCPOD70	1973	1979	Anaerobic Induction Responsive Element
BnaC03T0216600ZS	BnCPOD70	187	193	Light Responsive Element
BnaC03T0216600ZS	BnCPOD70	230	236	Light Responsive Element
BnaC03T0216600ZS	BnCPOD70	1428	1434	Light Responsive Element
BnaC03T0216600ZS	BnCPOD70	452	462	binding site of AT-rich DNA binding protein (ATBP-1)
BnaC03T0216600ZS	BnCPOD70	1548	1555	Auxin Responsive Element
BnaC03T0216600ZS	BnCPOD70	666	675	SA Responsive Element
BnaC03T0216600ZS	BnCPOD70	848	857	SA Responsive Element
BnaC03T0223300ZS	BnCPOD71	109	115	Anaerobic Induction Responsive Element
BnaC03T0223300ZS	BnCPOD71	668	674	Anaerobic Induction Responsive Element
BnaC03T0223300ZS	BnCPOD71	1357	1363	Anaerobic Induction Responsive Element
BnaC03T0223300ZS	BnCPOD71	154	160	Low Temp. Responsive Element
BnaC03T0223300ZS	BnCPOD71	211	217	Low Temp. Responsive Element
BnaC03T0223300ZS	BnCPOD71	1721	1727	Light Responsive Element
BnaC03T0223300ZS	BnCPOD71	1490	1496	Anoxic Specific Inducibility
BnaC03T0223300ZS	BnCPOD71	1126	1135	Defense and Stress Responsive Element
BnaC03T0223300ZS	BnCPOD71	1617	1623	Light Responsive Element
BnaC03T0223300ZS	BnCPOD71	1805	1811	Light Responsive Element
BnaC03T0223300ZS	BnCPOD71	727	733	Light Responsive Element
BnaC03T0223300ZS	BnCPOD71	21	30	Zein Metabolism
BnaC03T0223300ZS	BnCPOD71	306	315	Zein Metabolism
BnaC03T0223300ZS	BnCPOD71	540	549	Zein Metabolism
BnaC03T0223300ZS	BnCPOD71	1228	1234	MYBHv1 binding site
BnaC03T0223300ZS	BnCPOD71	549	555	Meristem Expression
BnaC03T0223300ZS	BnCPOD71	710	715	MEJA Responsive Element
BnaC03T0223300ZS	BnCPOD71	661	667	MYB Binding Site in Drougth Inducibility
BnaC03T0223300ZS	BnCPOD71	710	715	MEJA Responsive Element
BnaC03T0223300ZS	BnCPOD71	1721	1726	ABA Responsive Element
BnaC03T0239700ZS	BnCPOD72	823	830	gibberellin-responsive element
BnaC03T0239700ZS	BnCPOD72	1354	1360	Light Responsive Element
BnaC03T0239700ZS	BnCPOD72	1788	1794	Light Responsive Element
BnaC03T0239700ZS	BnCPOD72	846	854	Light Responsive Element
BnaC03T0239700ZS	BnCPOD72	1062	1070	Light Responsive Element
BnaC03T0239700ZS	BnCPOD72	1319	1327	Light Responsive Element
BnaC03T0239700ZS	BnCPOD72	249	255	Light Responsive Element
BnaC03T0239700ZS	BnCPOD72	1001	1007	Light Responsive Element
BnaC03T0239700ZS	BnCPOD72	1679	1685	Anaerobic Induction Responsive Element
BnaC03T0239700ZS	BnCPOD72	1861	1868	gibberellin-responsive element
BnaC03T0239700ZS	BnCPOD72	1798	1807	Light Responsive Element
BnaC03T0239700ZS	BnCPOD72	250	255	ABA Responsive Element
BnaC03T0239700ZS	BnCPOD72	1001	1007	ABA Responsive Element
BnaC03T0239700ZS	BnCPOD72	1002	1007	ABA Responsive Element
BnaC03T0239700ZS	BnCPOD72	1006	1013	ABA Responsive Element
BnaC03T0239700ZS	BnCPOD72	1767	1772	ABA Responsive Element
BnaC03T0239700ZS	BnCPOD72	1158	1163	MEJA Responsive Element
BnaC03T0239700ZS	BnCPOD72	1725	1730	MEJA Responsive Element
BnaC03T0239700ZS	BnCPOD72	992	998	MYB Binding Site in Drougth Inducibility
BnaC03T0239700ZS	BnCPOD72	1559	1565	MYB Binding Site in Drougth Inducibility
BnaC03T0239700ZS	BnCPOD72	1158	1163	MEJA Responsive Element
BnaC03T0239700ZS	BnCPOD72	1725	1730	MEJA Responsive Element
BnaC03T0239700ZS	BnCPOD72	516	522	Light Responsive Element
BnaC03T0239700ZS	BnCPOD72	1001	1007	Light Responsive Element
BnaC03T0239700ZS	BnCPOD72	1766	1774	Light Responsive Element
BnaC03T0239700ZS	BnCPOD72	1767	1773	Light Responsive Element
BnaC03T0239700ZS	BnCPOD72	784	790	Meristem Expression
BnaC03T0350800ZS	BnCPOD73	139	145	Light Responsive Element
BnaC03T0350800ZS	BnCPOD73	452	458	Light Responsive Element
BnaC03T0350800ZS	BnCPOD73	676	682	Light Responsive Element
BnaC03T0350800ZS	BnCPOD73	924	930	Light Responsive Element
BnaC03T0350800ZS	BnCPOD73	1289	1297	Light Responsive Element
BnaC03T0350800ZS	BnCPOD73	1828	1835	gibberellin-responsive element
BnaC03T0350800ZS	BnCPOD73	938	943	ABA Responsive Element
BnaC03T0350800ZS	BnCPOD73	1885	1895	ABA Responsive Element
BnaC03T0350800ZS	BnCPOD73	233	240	light responsive element
BnaC03T0350800ZS	BnCPOD73	234	240	light responsive element
BnaC03T0350800ZS	BnCPOD73	441	447	auxin-responsive element
BnaC03T0350800ZS	BnCPOD73	910	915	MEJA Responsive Element
BnaC03T0350800ZS	BnCPOD73	910	915	MEJA Responsive Element
BnaC03T0350800ZS	BnCPOD73	1630	1636	MYB Binding Site in Drougth Inducibility
BnaC03T0350800ZS	BnCPOD73	938	944	Light Responsive Element
BnaC03T0350800ZS	BnCPOD73	967	976	Circadian Control
BnaC03T0350800ZS	BnCPOD73	1641	1650	Circadian Control
BnaC03T0350800ZS	BnCPOD73	1363	1369	Light Responsive Element
BnaC03T0350800ZS	BnCPOD73	1496	1502	Light Responsive Element
BnaC03T0422800ZS	BnCPOD74	87	92	MEJA Responsive Element
BnaC03T0422800ZS	BnCPOD74	1589	1594	MEJA Responsive Element
BnaC03T0422800ZS	BnCPOD74	185	191	MYB Binding Site in Drougth Inducibility
BnaC03T0422800ZS	BnCPOD74	399	405	MYB Binding Site in Drougth Inducibility
BnaC03T0422800ZS	BnCPOD74	87	92	MEJA Responsive Element
BnaC03T0422800ZS	BnCPOD74	1589	1594	MEJA Responsive Element
BnaC03T0422800ZS	BnCPOD74	1808	1818	light responsive element
BnaC03T0422800ZS	BnCPOD74	1969	1975	auxin-responsive element
BnaC03T0422800ZS	BnCPOD74	111	120	Circadian Control
BnaC03T0422800ZS	BnCPOD74	92	98	Light Responsive Element
BnaC03T0422800ZS	BnCPOD74	180	186	Light Responsive Element
BnaC03T0422800ZS	BnCPOD74	428	435	Gibberellin Responsive Element
BnaC03T0422800ZS	BnCPOD74	631	641	binding site of AT-rich DNA binding protein (ATBP-1)
BnaC03T0422800ZS	BnCPOD74	1492	1502	binding site of AT-rich DNA binding protein (ATBP-1)
BnaC03T0422800ZS	BnCPOD74	423	432	Light Responsive Element
BnaC03T0422800ZS	BnCPOD74	509	518	Light Responsive Element
BnaC03T0422800ZS	BnCPOD74	542	548	Anaerobic Induction Responsive Element
BnaC03T0422800ZS	BnCPOD74	1175	1181	Anaerobic Induction Responsive Element
BnaC03T0422800ZS	BnCPOD74	98	107.5	protein binding site
BnaC03T0422800ZS	BnCPOD74	1074	1082	Light Responsive Element
BnaC03T0534500ZS	BnCPOD75	1196	1201	ABA Responsive Element
BnaC03T0534500ZS	BnCPOD75	1869	1874	ABA Responsive Element
BnaC03T0534500ZS	BnCPOD75	411	418	light responsive element
BnaC03T0534500ZS	BnCPOD75	412	418	light responsive element
BnaC03T0534500ZS	BnCPOD75	855	861	light responsive element
BnaC03T0534500ZS	BnCPOD75	1470	1476	light responsive element
BnaC03T0534500ZS	BnCPOD75	1801	1807	auxin-responsive element
BnaC03T0534500ZS	BnCPOD75	205	214	Light Responsive Element
BnaC03T0534500ZS	BnCPOD75	1808	1817	Light Responsive Element
BnaC03T0534500ZS	BnCPOD75	1268	1273	MEJA Responsive Element
BnaC03T0534500ZS	BnCPOD75	1268	1273	MEJA Responsive Element
BnaC03T0534500ZS	BnCPOD75	802	810	Light Responsive Element
BnaC03T0534500ZS	BnCPOD75	140	149	Circadian Control
BnaC03T0534500ZS	BnCPOD75	1512	1521	Circadian Control
BnaC03T0534500ZS	BnCPOD75	1019	1025	MYBHv1 binding site
BnaC03T0534500ZS	BnCPOD75	1195	1201	Light Responsive Element
BnaC03T0534500ZS	BnCPOD75	1869	1875	Light Responsive Element
BnaC03T0534500ZS	BnCPOD75	516	522	Low Temp. Responsive Element
BnaC03T0534500ZS	BnCPOD75	1771	1777	Low Temp. Responsive Element
BnaC03T0534500ZS	BnCPOD75	762	768	Anaerobic Induction Responsive Element
BnaC03T0534500ZS	BnCPOD75	246	253	MYB Binding Site
BnaC03T0534500ZS	BnCPOD75	836	843	MYB Binding Site
BnaC03T0534500ZS	BnCPOD75	1373	1380	MYB Binding Site
BnaC03T0770200ZS	BnCPOD76	76	83	gibberellin-responsive element
BnaC03T0770200ZS	BnCPOD76	62	67	ABA Responsive Element
BnaC03T0770200ZS	BnCPOD76	1824	1830	ABA Responsive Element
BnaC03T0770200ZS	BnCPOD76	1825	1830	ABA Responsive Element
BnaC03T0770200ZS	BnCPOD76	1929	1935	auxin-responsive element
BnaC03T0770200ZS	BnCPOD76	521	527	light responsive element
BnaC03T0770200ZS	BnCPOD76	1203	1210	light responsive element
BnaC03T0770200ZS	BnCPOD76	1204	1210	light responsive element
BnaC03T0770200ZS	BnCPOD76	1453	1459	light responsive element
BnaC03T0770200ZS	BnCPOD76	64	69	MEJA Responsive Element
BnaC03T0770200ZS	BnCPOD76	275	280	MEJA Responsive Element
BnaC03T0770200ZS	BnCPOD76	668	673	MEJA Responsive Element
BnaC03T0770200ZS	BnCPOD76	1501	1506	MEJA Responsive Element
BnaC03T0770200ZS	BnCPOD76	64	69	MEJA Responsive Element
BnaC03T0770200ZS	BnCPOD76	275	280	MEJA Responsive Element
BnaC03T0770200ZS	BnCPOD76	668	673	MEJA Responsive Element
BnaC03T0770200ZS	BnCPOD76	1501	1506	MEJA Responsive Element
BnaC03T0770200ZS	BnCPOD76	62	68	Light Responsive Element
BnaC03T0770200ZS	BnCPOD76	1822	1831	Light Responsive Element
BnaC03T0770200ZS	BnCPOD76	1824	1830	Light Responsive Element
BnaC03T0770200ZS	BnCPOD76	1935	1941	Light Responsive Element
BnaC03T0770200ZS	BnCPOD76	532	541	Circadian Control
BnaC03T0770200ZS	BnCPOD76	1214	1220	Light Responsive Element
BnaC03T0770200ZS	BnCPOD76	1225	1231	Light Responsive Element
BnaC03T0770200ZS	BnCPOD76	1333	1339	Light Responsive Element
BnaC03T0770200ZS	BnCPOD76	1833	1839	Light Responsive Element
BnaC03T0770200ZS	BnCPOD76	1837	1843	Light Responsive Element
BnaC03T0770200ZS	BnCPOD76	1850	1857	Auxin Responsive Element
BnaC03T0770200ZS	BnCPOD76	1945	1954	SA Responsive Element
BnaC03T0770200ZS	BnCPOD76	627	636	Light Responsive Element
BnaC03T0770200ZS	BnCPOD76	1487	1496.5	Light Responsive Element
BnaC04T0129800ZS	BnCPOD77	152	159	Light Responsive Element
BnaC04T0129800ZS	BnCPOD77	981	988	Light Responsive Element
BnaC04T0129800ZS	BnCPOD77	1135	1142	Light Responsive Element
BnaC04T0129800ZS	BnCPOD77	1499	1506	Light Responsive Element
BnaC04T0129800ZS	BnCPOD77	773	779	light responsive element
BnaC04T0129800ZS	BnCPOD77	1477	1483	light responsive element
BnaC04T0129800ZS	BnCPOD77	698	705	ABA Responsive Element
BnaC04T0129800ZS	BnCPOD77	668	675	Endosperm Expression
BnaC04T0129800ZS	BnCPOD77	1043	1049	Anaerobic Induction Responsive Element
BnaC04T0129800ZS	BnCPOD77	1147	1153	Anaerobic Induction Responsive Element
BnaC04T0129800ZS	BnCPOD77	1156	1163	MYB Binding Site
BnaC04T0129800ZS	BnCPOD77	1809	1819.5	MYB binding site
BnaC04T0129800ZS	BnCPOD77	1678	1688	binding site of AT-rich DNA binding protein (ATBP-1)
BnaC04T0129800ZS	BnCPOD77	1346	1355	Defense and Stress Responsive Element
BnaC04T0561900ZS	BnCPOD78	238	243	MEJA Responsive Element
BnaC04T0561900ZS	BnCPOD78	1058	1063	MEJA Responsive Element
BnaC04T0561900ZS	BnCPOD78	1773	1778	MEJA Responsive Element
BnaC04T0561900ZS	BnCPOD78	1341	1347	MYB Binding Site in Drougth Inducibility
BnaC04T0561900ZS	BnCPOD78	1464	1470	MYB Binding Site in Drougth Inducibility
BnaC04T0561900ZS	BnCPOD78	238	243	MEJA Responsive Element
BnaC04T0561900ZS	BnCPOD78	1058	1063	MEJA Responsive Element
BnaC04T0561900ZS	BnCPOD78	1773	1778	MEJA Responsive Element
BnaC04T0561900ZS	BnCPOD78	360	367	gibberellin-responsive element
BnaC04T0561900ZS	BnCPOD78	127	133	light responsive element
BnaC04T0561900ZS	BnCPOD78	143	149	light responsive element
BnaC04T0561900ZS	BnCPOD78	591	597	light responsive element
BnaC04T0561900ZS	BnCPOD78	593	599	light responsive element
BnaC04T0561900ZS	BnCPOD78	1479	1485	auxin-responsive element
BnaC04T0561900ZS	BnCPOD78	34	39	ABA Responsive Element
BnaC04T0561900ZS	BnCPOD78	349	355	Anaerobic Induction Responsive Element
BnaC04T0561900ZS	BnCPOD78	370	376	Anaerobic Induction Responsive Element
BnaC04T0561900ZS	BnCPOD78	524	530	Anaerobic Induction Responsive Element
BnaC04T0561900ZS	BnCPOD78	1036	1042	Anaerobic Induction Responsive Element
BnaC04T0561900ZS	BnCPOD78	588	595	MYB Binding Site
BnaC04T0561900ZS	BnCPOD78	1878	1884	Low Temp. Responsive Element
BnaC04T0561900ZS	BnCPOD78	395	403	Light Responsive Element
BnaC04T0561900ZS	BnCPOD78	33	39	Light Responsive Element
BnaC04T0562000ZS	BnCPOD79	1518	1524	MYB Binding Site in Drougth Inducibility
BnaC04T0562000ZS	BnCPOD79	272	277	ABA Responsive Element
BnaC04T0562000ZS	BnCPOD79	463	468	ABA Responsive Element
BnaC04T0562000ZS	BnCPOD79	1318	1323	ABA Responsive Element
BnaC04T0562000ZS	BnCPOD79	481	487	auxin-responsive element
BnaC04T0562000ZS	BnCPOD79	229	238	Light Responsive Element
BnaC04T0562000ZS	BnCPOD79	460	469	Light Responsive Element
BnaC04T0562000ZS	BnCPOD79	512	521	Zein Metabolism
BnaC04T0562000ZS	BnCPOD79	462	468	Light Responsive Element
BnaC04T0562000ZS	BnCPOD79	1317	1325	Light Responsive Element
BnaC04T0562000ZS	BnCPOD79	1318	1324	Light Responsive Element
BnaC04T0582400ZS	BnCPOD80	1412	1421	Defense and Stress Responsive Element
BnaC04T0582400ZS	BnCPOD80	1266	1272	Light Responsive Element
BnaC04T0582400ZS	BnCPOD80	201	211	binding site of AT-rich DNA binding protein (ATBP-1)
BnaC04T0582400ZS	BnCPOD80	110	116	Meristem Expression
BnaC04T0582400ZS	BnCPOD80	296	302	Meristem Expression
BnaC04T0582400ZS	BnCPOD80	582	588	Meristem Expression
BnaC04T0582400ZS	BnCPOD80	1779	1785	Meristem Expression
BnaC04T0582400ZS	BnCPOD80	1609	1614	MEJA Responsive Element
BnaC04T0582400ZS	BnCPOD80	1609	1614	MEJA Responsive Element
BnaC04T0582400ZS	BnCPOD80	337	343	MYB Binding Site in Drougth Inducibility
BnaC04T0582400ZS	BnCPOD80	351	358	ABA Responsive Element
BnaC04T0582400ZS	BnCPOD80	1409	1414	ABA Responsive Element
BnaC04T0582400ZS	BnCPOD80	1229	1236	light responsive element
BnaC04T0582400ZS	BnCPOD80	34	40	auxin-responsive element
BnaC05T0035900ZS	BnCPOD81	97	103	Light Responsive Element
BnaC05T0035900ZS	BnCPOD81	479	485	Light Responsive Element
BnaC05T0035900ZS	BnCPOD81	788	794	Light Responsive Element
BnaC05T0035900ZS	BnCPOD81	1263	1269	Light Responsive Element
BnaC05T0035900ZS	BnCPOD81	1267	1273	Light Responsive Element
BnaC05T0035900ZS	BnCPOD81	371	380	SA Responsive Element
BnaC05T0035900ZS	BnCPOD81	822	831	SA Responsive Element
BnaC05T0035900ZS	BnCPOD81	10	16	Light Responsive Element
BnaC05T0035900ZS	BnCPOD81	831	837	cis-acting regulatory element
BnaC05T0035900ZS	BnCPOD81	1305	1314.5	protein binding site
BnaC05T0035900ZS	BnCPOD81	14	20	Anaerobic Induction Responsive Element
BnaC05T0035900ZS	BnCPOD81	1770	1776	Anaerobic Induction Responsive Element
BnaC05T0035900ZS	BnCPOD81	1901	1907	Anaerobic Induction Responsive Element
BnaC05T0035900ZS	BnCPOD81	1531	1537	auxin-responsive element
BnaC05T0035900ZS	BnCPOD81	10	16	ABA Responsive Element
BnaC05T0035900ZS	BnCPOD81	11	16	ABA Responsive Element
BnaC05T0035900ZS	BnCPOD81	976	981	ABA Responsive Element
BnaC05T0035900ZS	BnCPOD81	993	1000	ABA Responsive Element
BnaC05T0035900ZS	BnCPOD81	1414	1419	ABA Responsive Element
BnaC05T0035900ZS	BnCPOD81	1439	1444	ABA Responsive Element
BnaC05T0035900ZS	BnCPOD81	1463	1468	ABA Responsive Element
BnaC05T0035900ZS	BnCPOD81	880	885	MEJA Responsive Element
BnaC05T0035900ZS	BnCPOD81	1077	1082	MEJA Responsive Element
BnaC05T0035900ZS	BnCPOD81	880	885	MEJA Responsive Element
BnaC05T0035900ZS	BnCPOD81	1077	1082	MEJA Responsive Element
BnaC05T0035900ZS	BnCPOD81	567	574	Endosperm Expression
BnaC05T0035900ZS	BnCPOD81	137	143	Meristem Expression
BnaC05T0035900ZS	BnCPOD81	628	634	Meristem Expression
BnaC05T0035900ZS	BnCPOD81	43	54	60K protein binding site
BnaC05T0035900ZS	BnCPOD81	47	58	60K protein binding site
BnaC05T0035900ZS	BnCPOD81	194	203	Circadian Control
BnaC05T0035900ZS	BnCPOD81	10	16	Light Responsive Element
BnaC05T0035900ZS	BnCPOD81	276	282	Light Responsive Element
BnaC05T0035900ZS	BnCPOD81	975	981	Light Responsive Element
BnaC05T0035900ZS	BnCPOD81	1413	1419	Light Responsive Element
BnaC05T0035900ZS	BnCPOD81	1437	1445	Light Responsive Element
BnaC05T0035900ZS	BnCPOD81	1438	1444	Light Responsive Element
BnaC05T0035900ZS	BnCPOD81	1461	1469	Light Responsive Element
BnaC05T0035900ZS	BnCPOD81	1462	1468	Light Responsive Element
BnaC05T0117600ZS	BnCPOD82	647	656	Circadian Control
BnaC05T0117600ZS	BnCPOD82	1055	1064	Circadian Control
BnaC05T0117600ZS	BnCPOD82	1076	1082	Meristem Expression
BnaC05T0117600ZS	BnCPOD82	1025	1031	Light Responsive Element
BnaC05T0117600ZS	BnCPOD82	57	62	MEJA Responsive Element
BnaC05T0117600ZS	BnCPOD82	92	97	MEJA Responsive Element
BnaC05T0117600ZS	BnCPOD82	666	671	MEJA Responsive Element
BnaC05T0117600ZS	BnCPOD82	1027	1032	MEJA Responsive Element
BnaC05T0117600ZS	BnCPOD82	1069	1074	MEJA Responsive Element
BnaC05T0117600ZS	BnCPOD82	1223	1230	Endosperm Expression
BnaC05T0117600ZS	BnCPOD82	57	62	MEJA Responsive Element
BnaC05T0117600ZS	BnCPOD82	92	97	MEJA Responsive Element
BnaC05T0117600ZS	BnCPOD82	666	671	MEJA Responsive Element
BnaC05T0117600ZS	BnCPOD82	1027	1032	MEJA Responsive Element
BnaC05T0117600ZS	BnCPOD82	1069	1074	MEJA Responsive Element
BnaC05T0117600ZS	BnCPOD82	1387	1393	light responsive element
BnaC05T0117600ZS	BnCPOD82	1418	1424	light responsive element
BnaC05T0117600ZS	BnCPOD82	1025	1030	ABA Responsive Element
BnaC05T0117600ZS	BnCPOD82	1412	1419	ABA Responsive Element
BnaC05T0117600ZS	BnCPOD82	476	482	Anaerobic Induction Responsive Element
BnaC05T0117600ZS	BnCPOD82	1284	1290	Anaerobic Induction Responsive Element
BnaC05T0117600ZS	BnCPOD82	66	75	SA Responsive Element
BnaC05T0269800ZS	BnCPOD83	53	58	ABA Responsive Element
BnaC05T0269800ZS	BnCPOD83	89	94	ABA Responsive Element
BnaC05T0269800ZS	BnCPOD83	149	154	ABA Responsive Element
BnaC05T0269800ZS	BnCPOD83	162	167	ABA Responsive Element
BnaC05T0269800ZS	BnCPOD83	1202	1210	ABA Responsive Element
BnaC05T0269800ZS	BnCPOD83	1204	1209	ABA Responsive Element
BnaC05T0269800ZS	BnCPOD83	1896	1901	ABA Responsive Element
BnaC05T0269800ZS	BnCPOD83	1909	1914	ABA Responsive Element
BnaC05T0269800ZS	BnCPOD83	579	585	light responsive element
BnaC05T0269800ZS	BnCPOD83	1059	1065	light responsive element
BnaC05T0269800ZS	BnCPOD83	1740	1747	gibberellin-responsive element
BnaC05T0269800ZS	BnCPOD83	1722	1732	Light Responsive Element
BnaC05T0269800ZS	BnCPOD83	160	165	MEJA Responsive Element
BnaC05T0269800ZS	BnCPOD83	160	165	MEJA Responsive Element
BnaC05T0269800ZS	BnCPOD83	52	58	Light Responsive Element
BnaC05T0269800ZS	BnCPOD83	88	94	Light Responsive Element
BnaC05T0269800ZS	BnCPOD83	147	155	Light Responsive Element
BnaC05T0269800ZS	BnCPOD83	148	154	Light Responsive Element
BnaC05T0269800ZS	BnCPOD83	161	167	Light Responsive Element
BnaC05T0269800ZS	BnCPOD83	1204	1210	Light Responsive Element
BnaC05T0269800ZS	BnCPOD83	1895	1903	Light Responsive Element
BnaC05T0269800ZS	BnCPOD83	1896	1902	Light Responsive Element
BnaC05T0269800ZS	BnCPOD83	1160	1167	Auxin Responsive Element
BnaC05T0269800ZS	BnCPOD83	1537	1544	Auxin Responsive Element
BnaC05T0269800ZS	BnCPOD83	1909	1915	Light Responsive Element
BnaC05T0269800ZS	BnCPOD83	1429	1437	Light Responsive Element
BnaC05T0269800ZS	BnCPOD83	372	378	Anaerobic Induction Responsive Element
BnaC05T0269800ZS	BnCPOD83	818	824	Anaerobic Induction Responsive Element
BnaC05T0269800ZS	BnCPOD83	1902	1908	Anaerobic Induction Responsive Element
BnaC05T0364900ZS	BnCPOD84	1110	1120	binding site of AT-rich DNA binding protein (ATBP-1)
BnaC05T0364900ZS	BnCPOD84	146	152	Light Responsive Element
BnaC05T0364900ZS	BnCPOD84	315	321	Light Responsive Element
BnaC05T0364900ZS	BnCPOD84	590	596	Light Responsive Element
BnaC05T0364900ZS	BnCPOD84	1617	1623	Light Responsive Element
BnaC05T0364900ZS	BnCPOD84	1802	1808	Light Responsive Element
BnaC05T0364900ZS	BnCPOD84	1224	1232	Light Responsive Element
BnaC05T0364900ZS	BnCPOD84	1322	1330	Light Responsive Element
BnaC05T0563600ZS	BnCPOD85	1507	1513	Light Responsive Element
BnaC05T0563600ZS	BnCPOD85	1771	1777	Light Responsive Element
BnaC05T0563600ZS	BnCPOD85	1847	1853	Light Responsive Element
BnaC05T0563600ZS	BnCPOD85	32	38	light responsive element
BnaC05T0563600ZS	BnCPOD85	231	237	light responsive element
BnaC05T0563600ZS	BnCPOD85	1421	1430	SA Responsive Element
BnaC05T0563600ZS	BnCPOD85	1623	1631	Light Responsive Element
BnaC05T0563600ZS	BnCPOD85	311	317	Anoxic Specific Inducibility
BnaC05T0563600ZS	BnCPOD85	1169	1175	Anoxic Specific Inducibility
BnaC05T0563600ZS	BnCPOD85	327	332	MEJA Responsive Element
BnaC05T0563600ZS	BnCPOD85	379	384	MEJA Responsive Element
BnaC05T0563600ZS	BnCPOD85	1325	1331	MYB Binding Site in Drougth Inducibility
BnaC05T0563600ZS	BnCPOD85	327	332	MEJA Responsive Element
BnaC05T0563600ZS	BnCPOD85	379	384	MEJA Responsive Element
BnaC05T0563600ZS	BnCPOD85	876	883	Endosperm Expression
BnaC05T0563600ZS	BnCPOD85	631	637	Meristem Expression
BnaC05T0563600ZS	BnCPOD85	900	909	Light Responsive Element
BnaC05T0563600ZS	BnCPOD85	371	379	Light Responsive Element
BnaC05T0563600ZS	BnCPOD85	529	535	Light Responsive Element
BnaC05T0563600ZS	BnCPOD85	1121	1127	Light Responsive Element
BnaC05T0563600ZS	BnCPOD85	125	134	Light Responsive Element
BnaC05T0563600ZS	BnCPOD85	700	709	Light Responsive Element
BnaC06T0161300ZS	BnCPOD87	1874	1879	ABA Responsive Element
BnaC06T0161300ZS	BnCPOD87	1924	1929	ABA Responsive Element
BnaC06T0161300ZS	BnCPOD87	1675	1685	light responsive element
BnaC06T0161300ZS	BnCPOD87	860	865	MEJA Responsive Element
BnaC06T0161300ZS	BnCPOD87	1776	1781	MEJA Responsive Element
BnaC06T0161300ZS	BnCPOD87	860	865	MEJA Responsive Element
BnaC06T0161300ZS	BnCPOD87	1776	1781	MEJA Responsive Element
BnaC06T0161300ZS	BnCPOD87	1261	1269	Light Responsive Element
BnaC06T0161300ZS	BnCPOD87	1732	1740	Light Responsive Element
BnaC06T0161300ZS	BnCPOD87	1749	1757	Light Responsive Element
BnaC06T0161300ZS	BnCPOD87	1874	1880	Light Responsive Element
BnaC06T0161300ZS	BnCPOD87	1924	1930	Light Responsive Element
BnaC06T0161300ZS	BnCPOD87	913	919	Anaerobic Induction Responsive Element
BnaC06T0161300ZS	BnCPOD87	1874	1883	Light Responsive Element
BnaC06T0161300ZS	BnCPOD87	8	17	Defense and Stress Responsive Element
BnaC06T0161300ZS	BnCPOD87	1449	1458	Defense and Stress Responsive Element
BnaC06T0161300ZS	BnCPOD87	62	68	Light Responsive Element
BnaC06T0161300ZS	BnCPOD87	938	944	Light Responsive Element
BnaC06T0161300ZS	BnCPOD87	1254	1260	Light Responsive Element
BnaC06T0161300ZS	BnCPOD87	593	599	light responsive element
BnaC06T0161300ZS	BnCPOD87	1403	1411	Light Responsive Element
BnaC06T0382700ZS	BnCPOD88	523	532	Light Responsive Element
BnaC06T0382700ZS	BnCPOD88	1223	1229	Light Responsive Element
BnaC06T0382700ZS	BnCPOD88	1687	1693	Light Responsive Element
BnaC06T0382700ZS	BnCPOD88	514	520	Light Responsive Element
BnaC06T0382700ZS	BnCPOD88	1414	1420	Light Responsive Element
BnaC06T0382700ZS	BnCPOD88	367	372	MEJA Responsive Element
BnaC06T0382700ZS	BnCPOD88	1616	1621	MEJA Responsive Element
BnaC06T0382700ZS	BnCPOD88	367	372	MEJA Responsive Element
BnaC06T0382700ZS	BnCPOD88	1616	1621	MEJA Responsive Element
BnaC06T0382700ZS	BnCPOD88	1732	1738	MYB Binding Site in Drougth Inducibility
BnaC06T0382700ZS	BnCPOD88	253	258	ABA Responsive Element
BnaC06T0382700ZS	BnCPOD88	1414	1420	ABA Responsive Element
BnaC06T0382700ZS	BnCPOD88	1415	1420	ABA Responsive Element
BnaC06T0382700ZS	BnCPOD88	250	260	cis-acting regulatory element root specific
BnaC06T0382700ZS	BnCPOD88	457	463	light responsive element
BnaC06T0382700ZS	BnCPOD88	1727	1733	light responsive element
BnaC06T0382700ZS	BnCPOD88	605	611	Low Temp. Responsive Element
BnaC06T0382700ZS	BnCPOD88	682	688	Anaerobic Induction Responsive Element
BnaC06T0382700ZS	BnCPOD88	849	855	Anaerobic Induction Responsive Element
BnaC06T0382700ZS	BnCPOD88	1367	1374	MYB Binding Site
BnaC06T0382700ZS	BnCPOD88	252	258	Light Responsive Element
BnaC06T0382700ZS	BnCPOD88	1414	1420	Light Responsive Element
BnaC06T0382700ZS	BnCPOD88	432	442	SA Responsive Element
BnaC06T0382700ZS	BnCPOD88	1175	1181	Light Responsive Element
BnaC06T0431000ZS	BnCPOD89	1241	1247	Light Responsive Element
BnaC06T0431000ZS	BnCPOD89	1267	1273	Light Responsive Element
BnaC06T0431000ZS	BnCPOD89	27	33	light responsive element
BnaC06T0431000ZS	BnCPOD89	190	195	ABA Responsive Element
BnaC06T0431000ZS	BnCPOD89	1241	1247	ABA Responsive Element
BnaC06T0431000ZS	BnCPOD89	1242	1247	ABA Responsive Element
BnaC06T0431000ZS	BnCPOD89	1267	1273	ABA Responsive Element
BnaC06T0431000ZS	BnCPOD89	1268	1273	ABA Responsive Element
BnaC06T0431000ZS	BnCPOD89	934	941	gibberellin-responsive element
BnaC06T0431000ZS	BnCPOD89	1306	1313	gibberellin-responsive element
BnaC06T0431000ZS	BnCPOD89	765	770	MEJA Responsive Element
BnaC06T0431000ZS	BnCPOD89	765	770	MEJA Responsive Element
BnaC06T0431000ZS	BnCPOD89	189	195	Light Responsive Element
BnaC06T0431000ZS	BnCPOD89	1241	1247	Light Responsive Element
BnaC06T0431000ZS	BnCPOD89	1267	1273	Light Responsive Element
BnaC06T0431000ZS	BnCPOD89	701	710	Defense and Stress Responsive Element
BnaC06T0431000ZS	BnCPOD89	1491	1500	Defense and Stress Responsive Element
BnaC06T0431000ZS	BnCPOD89	878	884	Light Responsive Element
BnaC06T0431000ZS	BnCPOD89	1634	1643	SA Responsive Element
BnaC07T0062800ZS	BnCPOD90	557	563	cis-acting regulatory element
BnaC07T0062800ZS	BnCPOD90	168	175	MYB Binding Site
BnaC07T0062800ZS	BnCPOD90	1810	1817	MYB Binding Site
BnaC07T0062800ZS	BnCPOD90	1069	1075	Anaerobic Induction Responsive Element
BnaC07T0062800ZS	BnCPOD90	1587	1593	Anaerobic Induction Responsive Element
BnaC07T0062800ZS	BnCPOD90	1090	1097	gibberellin-responsive element
BnaC07T0062800ZS	BnCPOD90	1611	1617	Light Responsive Element
BnaC07T0062800ZS	BnCPOD90	1674	1680	Light Responsive Element
BnaC07T0062800ZS	BnCPOD90	1913	1922	Defense and Stress Responsive Element
BnaC07T0062800ZS	BnCPOD90	188	197	Zein Metabolism
BnaC07T0062800ZS	BnCPOD90	311	320	Zein Metabolism
BnaC07T0062800ZS	BnCPOD90	1913	1919	Light Responsive Element
BnaC07T0062800ZS	BnCPOD90	392	398	light responsive element
BnaC07T0062800ZS	BnCPOD90	415	421	light responsive element
BnaC07T0062800ZS	BnCPOD90	440	446	light responsive element
BnaC07T0062800ZS	BnCPOD90	458	465	light responsive element
BnaC07T0062800ZS	BnCPOD90	591	597	light responsive element
BnaC07T0062800ZS	BnCPOD90	706	712	light responsive element
BnaC07T0062800ZS	BnCPOD90	1156	1162	light responsive element
BnaC07T0062800ZS	BnCPOD90	1910	1915	ABA Responsive Element
BnaC07T0062800ZS	BnCPOD90	22	31	Light Responsive Element
BnaC07T0062800ZS	BnCPOD90	1663	1668	MEJA Responsive Element
BnaC07T0062800ZS	BnCPOD90	1282	1289	Endosperm Expression
BnaC07T0062800ZS	BnCPOD90	1663	1668	MEJA Responsive Element
BnaC07T0127300ZS	BnCPOD91	1450	1460	binding site of AT-rich DNA binding protein (ATBP-1)
BnaC07T0127300ZS	BnCPOD91	459	465	Light Responsive Element
BnaC07T0127300ZS	BnCPOD91	762	768	Light Responsive Element
BnaC07T0127300ZS	BnCPOD91	928	934	Light Responsive Element
BnaC07T0127300ZS	BnCPOD91	1568	1574	Light Responsive Element
BnaC07T0127300ZS	BnCPOD91	1816	1822	Light Responsive Element
BnaC07T0127300ZS	BnCPOD91	958	967	Defense and Stress Responsive Element
BnaC07T0216500ZS	BnCPOD92	980	986	Anaerobic Induction Responsive Element
BnaC07T0216500ZS	BnCPOD92	1374	1380	Anaerobic Induction Responsive Element
BnaC07T0216500ZS	BnCPOD92	1788	1794	Anaerobic Induction Responsive Element
BnaC07T0216500ZS	BnCPOD92	287	293	Low Temp. Responsive Element
BnaC07T0216500ZS	BnCPOD92	318	324	Low Temp. Responsive Element
BnaC07T0216500ZS	BnCPOD92	381	387	Low Temp. Responsive Element
BnaC07T0216500ZS	BnCPOD92	472	478	Low Temp. Responsive Element
BnaC07T0216500ZS	BnCPOD92	486	492	Low Temp. Responsive Element
BnaC07T0216500ZS	BnCPOD92	504	510	Low Temp. Responsive Element
BnaC07T0216500ZS	BnCPOD92	675	681	Low Temp. Responsive Element
BnaC07T0216500ZS	BnCPOD92	695	701	Low Temp. Responsive Element
BnaC07T0216500ZS	BnCPOD92	767	776	Light Responsive Element
BnaC07T0216500ZS	BnCPOD92	1745	1751	MYBHv1 binding site
BnaC07T0494600ZS	BnCPOD93	378	384	MYB Binding Site in Drougth Inducibility
BnaC07T0494600ZS	BnCPOD93	48	53	MEJA Responsive Element
BnaC07T0494600ZS	BnCPOD93	48	53	MEJA Responsive Element
BnaC07T0494600ZS	BnCPOD93	1736	1743	light responsive element
BnaC07T0494600ZS	BnCPOD93	1761	1768	light responsive element
BnaC07T0494600ZS	BnCPOD93	1775	1781	light responsive element
BnaC07T0494600ZS	BnCPOD93	102	111	ABA Responsive Element
BnaC07T0494600ZS	BnCPOD93	104	110	ABA Responsive Element
BnaC07T0494600ZS	BnCPOD93	105	110	ABA Responsive Element
BnaC07T0494600ZS	BnCPOD93	417	422	ABA Responsive Element
BnaC07T0494600ZS	BnCPOD93	1733	1740	ABA Responsive Element
BnaC07T0494600ZS	BnCPOD93	1758	1765	ABA Responsive Element
BnaC07T0494600ZS	BnCPOD93	452	460	Seed Specific Regulation
BnaC07T0494600ZS	BnCPOD93	386	393	gibberellin-responsive element
BnaC07T0494600ZS	BnCPOD93	101	110	Light Responsive Element
BnaC07T0494600ZS	BnCPOD93	103	112	Light Responsive Element
BnaC07T0494600ZS	BnCPOD93	104	110	Light Responsive Element
BnaC07T0494600ZS	BnCPOD93	416	422	Light Responsive Element
BnaC07T0513600ZS	BnCPOD94	1059	1065	Light Responsive Element
BnaC07T0513600ZS	BnCPOD94	1508	1514	Light Responsive Element
BnaC07T0513600ZS	BnCPOD94	1083	1089	light responsive element
BnaC07T0513600ZS	BnCPOD94	1198	1204	light responsive element
BnaC07T0513600ZS	BnCPOD94	1789	1796	Gibberellin Responsive Element
BnaC07T0513600ZS	BnCPOD94	1342	1348	MYBHv1 binding site
BnaC07T0513600ZS	BnCPOD94	388	394	Light Responsive Element
BnaC07T0513600ZS	BnCPOD94	1069	1075	Meristem Expression
BnaC07T0513600ZS	BnCPOD94	1670	1677	Endosperm Expression
BnaC07T0513600ZS	BnCPOD94	1846	1852	light responsive element
BnaC07T0538500ZS	BnCPOD95	1716	1727	light responsive element
BnaC07T0538500ZS	BnCPOD95	667	673	Light Responsive Element
BnaC07T0538500ZS	BnCPOD95	757	765	Light Responsive Element
BnaC07T0538500ZS	BnCPOD95	989	997	Light Responsive Element
BnaC07T0538500ZS	BnCPOD95	752	758	Anaerobic Induction Responsive Element
BnaC07T0538500ZS	BnCPOD95	897	903	Anaerobic Induction Responsive Element
BnaC07T0538500ZS	BnCPOD95	1063	1069	Anaerobic Induction Responsive Element
BnaC07T0538500ZS	BnCPOD95	1565	1573	Light Responsive Element
BnaC07T0538500ZS	BnCPOD95	624	630	Light Responsive Element
BnaC07T0538500ZS	BnCPOD95	1105	1111	Light Responsive Element
BnaC07T0538500ZS	BnCPOD95	1479	1485	Light Responsive Element
BnaC07T0538500ZS	BnCPOD95	899	908	Defense and Stress Responsive Element
BnaC07T0538500ZS	BnCPOD95	1151	1161	binding site of AT-rich DNA binding protein (ATBP-1)
BnaC07T0538500ZS	BnCPOD95	790	799	Light Responsive Element
BnaC07T0538500ZS	BnCPOD95	84	93	SA Responsive Element
BnaC07T0538500ZS	BnCPOD95	388	394	Light Responsive Element
BnaC07T0538500ZS	BnCPOD95	702	708	Light Responsive Element
BnaC07T0538500ZS	BnCPOD95	256	262	Meristem Expression
BnaC07T0538500ZS	BnCPOD95	587	593	Meristem Expression
BnaC07T0538500ZS	BnCPOD95	668	673	ABA Responsive Element
BnaC07T0538500ZS	BnCPOD95	703	708	ABA Responsive Element
BnaC07T0538500ZS	BnCPOD95	1176	1182	light responsive element
BnaC07T0538500ZS	BnCPOD95	1219	1225	light responsive element
BnaC07T0538500ZS	BnCPOD95	891	899	Seed Specific Regulation
BnaC07T0538500ZS	BnCPOD95	701	706	MEJA Responsive Element
BnaC07T0538500ZS	BnCPOD95	1005	1010	MEJA Responsive Element
BnaC07T0538500ZS	BnCPOD95	1458	1463	MEJA Responsive Element
BnaC07T0538500ZS	BnCPOD95	211	217	MYB Binding Site in Drougth Inducibility
BnaC07T0538500ZS	BnCPOD95	701	706	MEJA Responsive Element
BnaC07T0538500ZS	BnCPOD95	1005	1010	MEJA Responsive Element
BnaC07T0538500ZS	BnCPOD95	1458	1463	MEJA Responsive Element
BnaC08T0017100ZS	BnCPOD96	298	304	Light Responsive Element
BnaC08T0017100ZS	BnCPOD96	720	726	Light Responsive Element
BnaC08T0017100ZS	BnCPOD96	80	90	Light Responsive Element
BnaC08T0017100ZS	BnCPOD96	94	101	Light Responsive Element
BnaC08T0017100ZS	BnCPOD96	261	271	Light Responsive Element
BnaC08T0017100ZS	BnCPOD96	328	335	Light Responsive Element
BnaC08T0017100ZS	BnCPOD96	299	304	ABA Responsive Element
BnaC08T0017100ZS	BnCPOD96	720	725	ABA Responsive Element
BnaC08T0017100ZS	BnCPOD96	1528	1533	ABA Responsive Element
BnaC08T0017100ZS	BnCPOD96	1120	1126	auxin-responsive element
BnaC08T0017100ZS	BnCPOD96	1361	1368	light responsive element
BnaC08T0017100ZS	BnCPOD96	1609	1615	light responsive element
BnaC08T0017100ZS	BnCPOD96	15	22	MYB Binding Site
BnaC08T0017100ZS	BnCPOD96	1113	1119	Anaerobic Induction Responsive Element
BnaC08T0017100ZS	BnCPOD96	1626	1632	Anaerobic Induction Responsive Element
BnaC08T0017100ZS	BnCPOD96	1842	1848	Light Responsive Element
BnaC08T0017100ZS	BnCPOD96	1615	1622	gibberellin-responsive element
BnaC08T0017100ZS	BnCPOD96	1569	1578	Defense and Stress Responsive Element
BnaC08T0017100ZS	BnCPOD96	1628	1637	Defense and Stress Responsive Element
BnaC08T0017100ZS	BnCPOD96	457	466	SA Responsive Element
BnaC08T0017200ZS	BnCPOD97	84	90	Anaerobic Induction Responsive Element
BnaC08T0017200ZS	BnCPOD97	683	689	Anaerobic Induction Responsive Element
BnaC08T0017200ZS	BnCPOD97	546	553	MYB Binding Site
BnaC08T0017200ZS	BnCPOD97	1165	1172	MYB Binding Site
BnaC08T0017200ZS	BnCPOD97	1480	1486	Light Responsive Element
BnaC08T0017200ZS	BnCPOD97	52	58	MYB Binding Site in Drougth Inducibility
BnaC08T0017200ZS	BnCPOD97	651	657	MYB Binding Site in Drougth Inducibility
BnaC08T0017200ZS	BnCPOD97	1385	1390	MEJA Responsive Element
BnaC08T0017200ZS	BnCPOD97	1385	1390	MEJA Responsive Element
BnaC08T0017200ZS	BnCPOD97	372	379	light responsive element
BnaC08T0017200ZS	BnCPOD97	549	556	light responsive element
BnaC08T0017200ZS	BnCPOD97	988	995	light responsive element
BnaC08T0017200ZS	BnCPOD97	1168	1175	light responsive element
BnaC08T0017200ZS	BnCPOD97	260	266	auxin-responsive element
BnaC08T0017200ZS	BnCPOD97	1592	1598	auxin-responsive element
BnaC08T0017200ZS	BnCPOD97	1406	1411	ABA Responsive Element
BnaC08T0017200ZS	BnCPOD97	1481	1486	ABA Responsive Element
BnaC08T0017200ZS	BnCPOD97	1770	1775	ABA Responsive Element
BnaC08T0124400ZS	BnCPOD98	1030	1036	Anaerobic Induction Responsive Element
BnaC08T0124400ZS	BnCPOD98	1616	1622	Anaerobic Induction Responsive Element
BnaC08T0124400ZS	BnCPOD98	123	130	MYB Binding Site
BnaC08T0124400ZS	BnCPOD98	225	232	MYB Binding Site
BnaC08T0124400ZS	BnCPOD98	516	523	MYB Binding Site
BnaC08T0124400ZS	BnCPOD98	999	1006	MYB Binding Site
BnaC08T0124400ZS	BnCPOD98	1015	1021	Low Temp. Responsive Element
BnaC08T0124400ZS	BnCPOD98	1404	1411	gibberellin-responsive element
BnaC08T0124400ZS	BnCPOD98	1843	1851	Seed Specific Regulation
BnaC08T0124400ZS	BnCPOD98	999	1008	Light Responsive Element
BnaC08T0124400ZS	BnCPOD98	1772	1782	Light Responsive Element
BnaC08T0124400ZS	BnCPOD98	1895	1900	ABA Responsive Element
BnaC08T0124400ZS	BnCPOD98	282	288	light responsive element
BnaC08T0124400ZS	BnCPOD98	426	432	light responsive element
BnaC08T0124400ZS	BnCPOD98	681	687	auxin-responsive element
BnaC08T0124400ZS	BnCPOD98	778	785	Light Responsive Element
BnaC08T0124400ZS	BnCPOD98	1894	1902	Light Responsive Element
BnaC08T0124400ZS	BnCPOD98	1017	1026	Circadian Control
BnaC08T0294700ZS	BnCPOD99	69	78	Light Responsive Element
BnaC08T0294700ZS	BnCPOD99	209	218	Light Responsive Element
BnaC08T0294700ZS	BnCPOD99	1380	1385	ABA Responsive Element
BnaC08T0294700ZS	BnCPOD99	1708	1718	light responsive element
BnaC08T0294700ZS	BnCPOD99	1677	1682	MEJA Responsive Element
BnaC08T0294700ZS	BnCPOD99	1684	1691	Endosperm Expression
BnaC08T0294700ZS	BnCPOD99	1677	1682	MEJA Responsive Element
BnaC08T0294700ZS	BnCPOD99	342	351	Circadian Control
[truncated: 217 more rows]

## Sheet: Table S3
Table S3. Parameters related to gene duplication and evolution of BnPODs in B. napus.
Gene Name	Gene Name	Ka	Ks	Ka/Ks	T(MYA)	Events	Selection
BnCPOD55	BnAPOD07	0.00264667	0.035615	0.0743134	1.78075	Segmental duplication	Purifying
BnCPOD84	BnAPOD30	0.00534642	0.0268886	0.198836	1.34443	Segmental duplication	Purifying
BnCPOD103	BnAPOD40	0.00270545	0.0614154	0.0440516	3.07077	Segmental duplication	Purifying
BnAPOD09	BnCPOD56	0.00274631	0.03143	0.0873788	1.5715	Segmental duplication	Purifying
BnAPOD12	BnCPOD60	0.011926	0.0927105	0.128638	4.63552	Segmental duplication	Purifying
BnAPOD46	BnCPOD106	0.00667264	0.0172669	0.38644	0.863347	Segmental duplication	Purifying
BnCPOD97	BnCPOD96	0.0679007	0.221989	0.305874	11.0995	Tandem duplication	Purifying
BnCPOD81	BnCPOD74	0.388012	0.653563	0.593688	32.6781	Segmental duplication	Purifying
BnCPOD71	BnAPOD21	0.0111423	0.0510836	0.218118	2.55418	Segmental duplication	Purifying
BnAPOD27	BnCPOD78	0.00501622	0.0285457	0.175726	1.42729	Segmental duplication	Purifying
BnAPOD28	BnCPOD79	0.0276945	0.0922348	0.30026	4.61174	Segmental duplication	Purifying
BnAPOD20	BnCPOD69	0.00520892	0.0208274	0.250099	1.04137	Segmental duplication	Purifying
BnCPOD54	BnAPOD06	0.00252978	0.0279566	0.0904894	1.39783	Segmental duplication	Purifying
BnCPOD102	BnAPOD39	0.00498651	0.0692016	0.0720578	3.46008	Segmental duplication	Purifying
BnCPOD108	BnAPOD48	0.0149538	0.0551067	0.27136	2.75534	Segmental duplication	Purifying
BnAPOD45	BnCPOD105	0.00503833	0.0334667	0.150548	1.67333	Segmental duplication	Purifying
BnCPOD101	BnCPOD92	0.0290433	0.304497	0.0953815	15.2248	Segmental duplication	Purifying
BnCPOD82	BnAPOD31	0.0112296	0.0910552	0.123327	4.55276	Segmental duplication	Purifying
BnCPOD58	BnAPOD10	0.00683143	0.0570242	0.119799	2.85121	Segmental duplication	Purifying
BnAPOD14	BnCPOD64	0.0148587	0.0825259	0.180048	4.1263	Segmental duplication	Purifying
BnAPOD35	BnAPOD34	0.0364607	0.299615	0.121692	14.9807	Tandem duplication	Purifying
BnCPOD91	BnCPOD83	0.053201	0.357599	0.148773	17.88	Segmental duplication	Purifying
BnAPOD38	BnCPOD98	0.0143063	0.0496562	0.288107	2.48281	Segmental duplication	Purifying
BnAPOD02	BnCPOD50	0.0514987	0.121596	0.423523	6.0798	Segmental duplication	Purifying
BnCPOD49	BnAPOD01	0.00809269	0.14154	0.0571761	7.07699	Segmental duplication	Purifying
BnAPOD26	BnCPOD95	0.0202761	0.0882688	0.229708	4.41344	Segmental duplication	Purifying
BnCPOD100	BnAPOD18	0.0986204	0.288214	0.342177	14.4107	Segmental duplication	Purifying
BnAPOD04	BnCPOD52	0.0231292	0.130451	0.177302	6.52256	Segmental duplication	Purifying
BnCPOD107	BnAPOD47	0.0278745	0.0855178	0.32595	4.27589	Segmental duplication	Purifying
BnAPOD11	BnCPOD59	0.0100224	0.108533	0.0923447	5.42664	Segmental duplication	Purifying
BnCPOD77	BnAPOD29	0.0191724	0.134608	0.142432	6.73039	Segmental duplication	Purifying
BnAPOD19	BnCPOD68	0.00285715	0.0358277	0.0797468	1.79139	Segmental duplication	Purifying
BnAPOD22	BnCPOD73	0.0205302	0.132598	0.154831	6.62988	Segmental duplication	Purifying
BnAPOD08	BnCPOD57	0.00831033	0.0845966	0.0982348	4.22983	Segmental duplication	Purifying
BnCPOD80	BnCPOD72	0.0569943	0.293938	0.193899	14.6969	Segmental duplication	Purifying
BnCPOD87	BnAPOD33	0.0502906	0.0939589	0.53524	4.69795	Segmental duplication	Purifying
BnAPOD17	BnCPOD67	0.0166128	0.0728396	0.228074	3.64198	Segmental duplication	Purifying
BnCPOD89	BnAPOD36	0.0103216	0.0446727	0.23105	2.23363	Segmental duplication	Purifying
BnCPOD53	BnAPOD05	0.0205586	0.127774	0.160898	6.3887	Segmental duplication	Purifying
BnAPOD03	BnCPOD51	0.012266	0.103485	0.11853	5.17425	Segmental duplication	Purifying
BnCPOD94	BnAPOD24	0.00681823	0.0763775	0.0892701	3.81888	Segmental duplication	Purifying
BnCPOD65	BnAPOD15	0.0054801	0.0578707	0.0946956	2.89354	Segmental duplication	Purifying
BnAPOD44	BnCPOD104	0.0287658	0.043742	0.657625	2.1871	Segmental duplication	Purifying
BnCPOD90	BnAPOD32	0.00273536	0.0232397	0.117702	1.16198	Segmental duplication	Purifying

## Sheet: Table S4
Table S4. Colinearity analysis between Brassica napus, Brassica rapa, Brassica oleracea, and Arabaidopsis thaliana
Brassica napus		Brassica oleracea		Brassica napus		Brassica rapa		Brassica napus		Arabidopsis thaliana
Chromosome	Gene ID	Chromosome	Gene ID	Chromosome	Gene ID	Chromosome	Gene ID	Chromosome	Gene ID	Chromosome	Gene ID
C01	BnaC01T0048300ZS	C01	BolC01g004930.2J.m1	A01	BnaA01T0013600ZS	A01	Bra011771	A01	BnaA01T0071800ZS	Chr2	AT2G18980.1
C01	BnaC01T0051700ZS	C01	BolC01g005260.2J.m1	A01	BnaA01T0042300ZS	A01	Bra011475	A01	BnaA01T0418400ZS	Chr3	AT3G01190.1
C01	BnaC01T0085000ZS	C01	BolC01g008920.2J.m1	A01	BnaA01T0045400ZS	A01	Bra011438	A01	BnaA01T0013600ZS	Chr3	AT3G49960.1
C01	BnaC01T0196200ZS	C01	BolC01g020470.2J.m1	A01	BnaA01T0071800ZS	A01	Bra011170	A01	BnaA01T0304600ZS	Chr3	AT3G21770.1
C01	BnaC01T0279900ZS	C01	BolC01g029800.2J.m1	A01	BnaA01T0154800ZS	A01	Bra013938	A01	BnaA01T0407800ZS	Chr3	AT3G03670.1
C01	BnaC01T0377100ZS	C01	BolC01g040750.2J.m1	A01	BnaA01T0304600ZS	A01	Bra023862	A01	BnaA01T0220100ZS	Chr3	AT3G49110.1
C01	BnaC01T0507500ZS	C01	BolC01g056230.2J.m1	A01	BnaA01T0407800ZS	A01	Bra036445	A01	BnaA01T0154800ZS	Chr4	AT4G25980.1
C01	BnaC01T0496700ZS	C02	BolC02g006820.2J.m1	A01	BnaA01T0418400ZS	A01	Bra021488	A01	BnaA01T0071800ZS	Chr4	AT4G30170.1
C01	BnaC01T0507500ZS	C02	BolC02g008380.2J.m1	A01	BnaA01T0220100ZS	A01	Bra029933	A01	BnaA01T0045400ZS	Chr4	AT4G33420.1
C01	BnaC01T0051700ZS	C03	BolC03g080540.2J.m1	A01	BnaA01T0013600ZS	A02	Bra031832	A01	BnaA01T0042300ZS	Chr4	AT4G33870.1
C01	BnaC01T0507500ZS	C03	BolC03g036670.2J.m1	A01	BnaA01T0407800ZS	A02	Bra023639	A01	BnaA01T0013600ZS	Chr4	AT4G37520.1
C01	BnaC01T0507500ZS	C03	BolC03g009160.2J.m1	A01	BnaA01T0418400ZS	A02	Bra023509	A01	BnaA01T0418400ZS	Chr5	AT5G15180.1
C01	BnaC01T0377100ZS	C05	BolC05g040840.2J.m1	A01	BnaA01T0071800ZS	A03	Bra024102	A01	BnaA01T0407800ZS	Chr5	AT5G17820.1
C01	BnaC01T0496700ZS	C05	BolC05g062380.2J.m1	A01	BnaA01T0045400ZS	A03	Bra037007	A01	BnaA01T0013600ZS	Chr5	AT5G67400.1
C01	BnaC01T0085000ZS	C07	BolC07g055080.2J.m1	A01	BnaA01T0013600ZS	A03	Bra017830	A02	BnaA02T0224900ZS	Chr1	AT1G77100.1
C01	BnaC01T0051700ZS	C07	BolC07g056890.2J.m1	A01	BnaA01T0407800ZS	A03	Bra001084	A02	BnaA02T0071900ZS	Chr3	AT3G03670.1
C01	BnaC01T0279900ZS	C08	BolC08g033230.2J.m1	A01	BnaA01T0407800ZS	A03	Bra006423	A02	BnaA02T0416600ZS	Chr3	AT3G49960.1
C01	BnaC01T0496700ZS	C09	BolC09g058060.2J.m1	A01	BnaA01T0304600ZS	A05	Bra031309	A02	BnaA02T0058100ZS	Chr3	AT3G01190.1
C02	BnaC02T0067200ZS	C01	BolC01g057320.2J.m1	A01	BnaA01T0418400ZS	A05	Bra039137	A02	BnaA02T0416600ZS	Chr4	AT4G37520.1
C02	BnaC02T0189800ZS	C02	BolC02g020550.2J.m1	A01	BnaA01T0220100ZS	A06	Bra018006	A02	BnaA02T0019300ZS	Chr5	AT5G05340.1
C02	BnaC02T0020100ZS	C02	BolC02g002280.2J.m1	A01	BnaA01T0045400ZS	A08	Bra034561	A02	BnaA02T0052100ZS	Chr5	AT5G14130.1
C02	BnaC02T0059900ZS	C02	BolC02g006110.2J.m1	A02	BnaA02T0416600ZS	A01	Bra011771	A02	BnaA02T0058100ZS	Chr5	AT5G15180.1
C02	BnaC02T0067200ZS	C02	BolC02g006820.2J.m1	A02	BnaA02T0071900ZS	A01	Bra036445	A02	BnaA02T0071900ZS	Chr5	AT5G17820.1
C02	BnaC02T0083600ZS	C02	BolC02g008380.2J.m1	A02	BnaA02T0058100ZS	A01	Bra021488	A02	BnaA02T0407200ZS	Chr5	AT5G64100.1
C02	BnaC02T0098000ZS	C02	BolC02g010150.2J.m1	A02	BnaA02T0019300ZS	A02	Bra028761	A02	BnaA02T0147900ZS	Chr5	AT5G51890.1
C02	BnaC02T0540500ZS	C02	BolC02g061980.2J.m1	A02	BnaA02T0052100ZS	A02	Bra023449	A02	BnaA02T0110500ZS	Chr5	AT5G58390.1
C02	BnaC02T0540600ZS	C02	BolC02g061990.2J.m1	A02	BnaA02T0058100ZS	A02	Bra023509	A02	BnaA02T0416600ZS	Chr5	AT5G67400.1
C02	BnaC02T0083600ZS	C03	BolC03g009160.2J.m1	A02	BnaA02T0071900ZS	A02	Bra023639	A03	BnaA03T0184500ZS	Chr2	AT2G38380.1
C02	BnaC02T0020100ZS	C03	BolC03g002350.2J.m1	A02	BnaA02T0110500ZS	A02	Bra020370	A03	BnaA03T0189800ZS	Chr2	AT2G39040.1
C02	BnaC02T0540500ZS	C03	BolC03g056670.2J.m1	A02	BnaA02T0147900ZS	A02	Bra022567	A03	BnaA03T0555500ZS	Chr2	AT2G18140.1
C02	BnaC02T0067200ZS	C05	BolC05g062380.2J.m1	A02	BnaA02T0224900ZS	A02	Bra008291	A03	BnaA03T0516000ZS	Chr2	AT2G18980.1
C02	BnaC02T0098100ZS	C09	BolC09g052370.2J.m1	A02	BnaA02T0407200ZS	A02	Bra031933	A03	BnaA03T0291800ZS	Chr3	AT3G03670.1
C02	BnaC02T0098000ZS	C09	BolC09g052380.2J.m1	A02	BnaA02T0416600ZS	A02	Bra031832	A03	BnaA03T0075400ZS	Chr3	AT3G03670.1
C02	BnaC02T0067200ZS	C09	BolC09g058060.2J.m1	A02	BnaA02T0019300ZS	A03	Bra005850	A03	BnaA03T0555500ZS	Chr3	AT3G50990.1
C02	BnaC02T0059900ZS	C09	BolC09g058940.2J.m1	A02	BnaA02T0071900ZS	A03	Bra006423	A03	BnaA03T0516000ZS	Chr4	AT4G30170.1
C02	BnaC02T0020100ZS	C09	BolC09g066630.2J.m1	A02	BnaA02T0110500ZS	A03	Bra006769	A03	BnaA03T0536800ZS	Chr4	AT4G33420.1
C02	BnaC02T0189800ZS	C09	BolC09g038420.2J.m1	A02	BnaA02T0071900ZS	A03	Bra001084	A03	BnaA03T0555500ZS	Chr4	AT4G36430.1
C03	BnaC03T0770200ZS	C01	BolC01g008180.2J.m1	A02	BnaA02T0058100ZS	A05	Bra039137	A03	BnaA03T0562900ZS	Chr4	AT4G37520.1
C03	BnaC03T0086000ZS	C02	BolC02g008380.2J.m1	A02	BnaA02T0407200ZS	A06	Bra024268	A03	BnaA03T0075400ZS	Chr5	AT5G17820.1
C03	BnaC03T0534500ZS	C02	BolC02g061990.2J.m1	A02	BnaA02T0224900ZS	A07	Bra015695	A03	BnaA03T0555500ZS	Chr5	AT5G66390.1
C03	BnaC03T0086000ZS	C03	BolC03g009160.2J.m1	A02	BnaA02T0416600ZS	A09	Bra037849	A03	BnaA03T0562900ZS	Chr5	AT5G67400.1
C03	BnaC03T0216500ZS	C03	BolC03g023000.2J.m1	A02	BnaA02T0147900ZS	A10	Bra028285	A03	BnaA03T0291800ZS	Chr5	AT5G17820.1
C03	BnaC03T0223300ZS	C03	BolC03g023620.2J.m1	A02	BnaA02T0052100ZS	A10	Bra008775	A04	BnaA04T0246700ZS	Chr2	AT2G38380.1
C03	BnaC03T0239700ZS	C03	BolC03g025150.2J.m1	A02	BnaA02T0019300ZS	A10	Bra009105	A05	BnaA05T0104000ZS	Chr2	AT2G34060.1
C03	BnaC03T0350800ZS	C03	BolC03g036670.2J.m1	A03	BnaA03T0562900ZS	A01	Bra011771	A05	BnaA05T0340700ZS	Chr3	AT3G21770.1
C03	BnaC03T0534500ZS	C03	BolC03g056670.2J.m1	A03	BnaA03T0555500ZS	A01	Bra011683	A06	BnaA06T0095500ZS	Chr1	AT1G14540.1
C03	BnaC03T0216500ZS	C04	BolC04g063050.2J.m1	A03	BnaA03T0536800ZS	A01	Bra011438	A07	BnaA07T0326900ZS	Chr1	AT1G71695.1
C03	BnaC03T0239700ZS	C04	BolC04g065190.2J.m1	A03	BnaA03T0516000ZS	A01	Bra011170	A07	BnaA07T0366600ZS	Chr1	AT1G77100.1
C04	BnaC04T0561900ZS	C03	BolC03g023000.2J.m1	A03	BnaA03T0291800ZS	A01	Bra036445	A07	BnaA07T0262900ZS	Chr1	AT1G71695.1
C04	BnaC04T0582400ZS	C03	BolC03g025150.2J.m1	A03	BnaA03T0075400ZS	A01	Bra036445	A08	BnaA08T0031000ZS	Chr1	AT1G49570.1
C04	BnaC04T0561900ZS	C04	BolC04g063050.2J.m1	A03	BnaA03T0075400ZS	A02	Bra023639	A08	BnaA08T0087500ZS	Chr1	AT1G30870.1
C04	BnaC04T0582400ZS	C04	BolC04g065190.2J.m1	A03	BnaA03T0291800ZS	A02	Bra023639	A09	BnaA09T0578400ZS	Chr2	AT2G24800.1
C04	BnaC04T0129800ZS	C04	BolC04g015070.2J.m1	A03	BnaA03T0075400ZS	A03	Bra006423	A09	BnaA09T0475400ZS	Chr2	AT2G18140.1
C05	BnaC05T0364900ZS	C01	BolC01g040750.2J.m1	A03	BnaA03T0184500ZS	A03	Bra000058	A09	BnaA09T0475400ZS	Chr3	AT3G50990.1
C05	BnaC05T0563600ZS	C02	BolC02g006820.2J.m1	A03	BnaA03T0189800ZS	A03	Bra000113	A09	BnaA09T0250500ZS	Chr4	AT4G11290.1
C05	BnaC05T0035900ZS	C05	BolC05g003380.2J.m1	A03	BnaA03T0291800ZS	A03	Bra001084	A09	BnaA09T0578400ZS	Chr4	AT4G31760.1
C05	BnaC05T0117600ZS	C05	BolC05g012110.2J.m1	A03	BnaA03T0516000ZS	A03	Bra024102	A09	BnaA09T0475400ZS	Chr4	AT4G36430.1
C05	BnaC05T0269800ZS	C05	BolC05g029110.2J.m1	A03	BnaA03T0536800ZS	A03	Bra037007	A09	BnaA09T0475400ZS	Chr5	AT5G66390.1
C05	BnaC05T0563600ZS	C05	BolC05g062380.2J.m1	A03	BnaA03T0555500ZS	A03	Bra017761	A10	BnaA10T0062900ZS	Chr1	AT1G44970.1
C05	BnaC05T0269800ZS	C07	BolC07g014870.2J.m1	A03	BnaA03T0562900ZS	A03	Bra017830	A10	BnaA10T0210900ZS	Chr3	AT3G01190.1
C05	BnaC05T0117600ZS	C08	BolC08g053130.2J.m1	A03	BnaA03T0184500ZS	A04	Bra017121	A10	BnaA10T0089400ZS	Chr5	AT5G51890.1
C05	BnaC05T0035900ZS	C08	BolC08g058830.2J.m1	A03	BnaA03T0555500ZS	A07	Bra039920	A10	BnaA10T0216700ZS	Chr5	AT5G14130.1
C05	BnaC05T0269800ZS	C08	BolC08g013550.2J.m1	A03	BnaA03T0536800ZS	A08	Bra034561	A10	BnaA10T0210900ZS	Chr5	AT5G15180.1
C05	BnaC05T0563600ZS	C09	BolC09g058060.2J.m1	A04	BnaA04T0246700ZS	A03	Bra000058	A10	BnaA10T0176900ZS	Chr5	AT5G19890.1
C06	BnaC06T0013400ZS	C06	BolC06g001010.2J.m1	A04	BnaA04T0246700ZS	A04	Bra017121	A10	BnaA10T0265600ZS	Chr5	AT5G06720.1
C06	BnaC06T0161300ZS	C06	BolC06g018230.2J.m1	A05	BnaA05T0340700ZS	A01	Bra023862	C01	BnaC01T0085000ZS	Chr2	AT2G18980.1
C06	BnaC06T0382700ZS	C06	BolC06g043060.2J.m1	A05	BnaA05T0104000ZS	A05	Bra005456	C01	BnaC01T0507500ZS	Chr3	AT3G03670.1
C06	BnaC06T0431000ZS	C06	BolC06g048420.2J.m1	A05	BnaA05T0340700ZS	A05	Bra031309	C01	BnaC01T0377100ZS	Chr3	AT3G21770.1
C06	BnaC06T0382700ZS	C06	BolC06g033730.2J.m1	A06	BnaA06T0095500ZS	A06	Bra026207	C01	BnaC01T0279900ZS	Chr3	AT3G49110.1
C07	BnaC07T0494600ZS	C01	BolC01g008920.2J.m1	A06	BnaA06T0095500ZS	A09	Bra026822	C01	BnaC01T0496700ZS	Chr3	AT3G01190.1
C07	BnaC07T0513600ZS	C01	BolC01g005260.2J.m1	A07	BnaA07T0366600ZS	A02	Bra008291	C01	BnaC01T0196200ZS	Chr4	AT4G25980.1
C07	BnaC07T0538500ZS	C01	BolC01g001540.2J.m1	A07	BnaA07T0171000ZS	A07	Bra028436	C01	BnaC01T0085000ZS	Chr4	AT4G30170.1
C07	BnaC07T0513600ZS	C03	BolC03g080540.2J.m1	A07	BnaA07T0262900ZS	A07	Bra003918	C01	BnaC01T0051700ZS	Chr4	AT4G33420.1
C07	BnaC07T0127300ZS	C05	BolC05g029110.2J.m1	A07	BnaA07T0326900ZS	A07	Bra016127	C01	BnaC01T0048300ZS	Chr4	AT4G33870.1
C07	BnaC07T0127300ZS	C07	BolC07g014870.2J.m1	A07	BnaA07T0366600ZS	A07	Bra015695	C01	BnaC01T0496700ZS	Chr5	AT5G15180.1
C07	BnaC07T0216500ZS	C07	BolC07g024790.2J.m1	A07	BnaA07T0035700ZS	A07	Bra001986	C01	BnaC01T0507500ZS	Chr5	AT5G17820.1
C07	BnaC07T0494600ZS	C07	BolC07g055080.2J.m1	A07	BnaA07T0262900ZS	A07	Bra016127	C02	BnaC02T0083600ZS	Chr3	AT3G03670.1
C07	BnaC07T0513600ZS	C07	BolC07g056890.2J.m1	A07	BnaA07T0326900ZS	A07	Bra003918	C02	BnaC02T0067200ZS	Chr3	AT3G01190.1
C07	BnaC07T0538500ZS	C07	BolC07g059440.2J.m1	A08	BnaA08T0087500ZS	A07	Bra014895	C02	BnaC02T0020100ZS	Chr5	AT5G05340.1
C07	BnaC07T0062800ZS	C07	BolC07g006650.2J.m1	A08	BnaA08T0031000ZS	A08	Bra014200	C02	BnaC02T0059900ZS	Chr5	AT5G14130.1
C07	BnaC07T0127300ZS	C08	BolC08g013550.2J.m1	A08	BnaA08T0087500ZS	A08	Bra039872	C02	BnaC02T0067200ZS	Chr5	AT5G15180.1
C07	BnaC07T0216500ZS	C08	BolC08g035310.2J.m1	A08	BnaA08T0087500ZS	A09	Bra023149	C02	BnaC02T0083600ZS	Chr5	AT5G17820.1
C07	BnaC07T0216500ZS	C09	BolC09g011020.2J.m1	A09	BnaA09T0475400ZS	A07	Bra012061	C02	BnaC02T0098000ZS	Chr5	AT5G19880.1
C08	BnaC08T0017100ZS	C05	BolC05g003380.2J.m1	A09	BnaA09T0475400ZS	A07	Bra039920	C02	BnaC02T0098100ZS	Chr5	AT5G19890.1
C08	BnaC08T0124400ZS	C05	BolC05g029110.2J.m1	A09	BnaA09T0475400ZS	A09	Bra036842	C02	BnaC02T0540500ZS	Chr5	AT5G64100.1
C08	BnaC08T0124400ZS	C07	BolC07g014870.2J.m1	A09	BnaA09T0578400ZS	A09	Bra007831	C02	BnaC02T0189800ZS	Chr5	AT5G51890.1
C08	BnaC08T0124400ZS	C08	BolC08g013550.2J.m1	A09	BnaA09T0475400ZS	A09	Bra037176	C03	BnaC03T0216500ZS	Chr2	AT2G38380.1
C08	BnaC08T0017100ZS	C08	BolC08g001730.2J.m1	A09	BnaA09T0250500ZS	A09	Bra035235	C03	BnaC03T0223300ZS	Chr2	AT2G39040.1
C08	BnaC08T0017200ZS	C08	BolC08g058860.2J.m1	A09	BnaA09T0104900ZS	Scaffold000178	Bra039816	C03	BnaC03T0239700ZS	Chr2	AT2G41480.1
C09	BnaC09T0511700ZS	C01	BolC01g057320.2J.m1	A10	BnaA10T0210900ZS	A01	Bra021488	C03	BnaC03T0350800ZS	Chr3	AT3G03670.1
C09	BnaC09T0091800ZS	C02	BolC02g063080.2J.m1	A10	BnaA10T0062900ZS	A02	Bra036330	C03	BnaC03T0086000ZS	Chr3	AT3G03670.1
C09	BnaC09T0520300ZS	C02	BolC02g006110.2J.m1	A10	BnaA10T0216700ZS	A02	Bra023449	C03	BnaC03T0086000ZS	Chr5	AT5G17820.1
C09	BnaC09T0511700ZS	C02	BolC02g006820.2J.m1	A10	BnaA10T0210900ZS	A02	Bra023509	C03	BnaC03T0350800ZS	Chr5	AT5G17820.1
C09	BnaC09T0340300ZS	C02	BolC02g020550.2J.m1	A10	BnaA10T0176900ZS	A02	Bra020072	C03	BnaC03T0534500ZS	Chr5	AT5G64100.1
C09	BnaC09T0511700ZS	C05	BolC05g062380.2J.m1	A10	BnaA10T0089400ZS	A02	Bra022571	C04	BnaC04T0561900ZS	Chr2	AT2G38380.1
C09	BnaC09T0100900ZS	C07	BolC07g024790.2J.m1	A10	BnaA10T0089400ZS	A03	Bra029151	C04	BnaC04T0582400ZS	Chr2	AT2G41480.1
C09	BnaC09T0100900ZS	C08	BolC08g035310.2J.m1	A10	BnaA10T0210900ZS	A05	Bra039137	C04	BnaC04T0129800ZS	Chr2	AT2G34060.1
C09	BnaC09T0091800ZS	C09	BolC09g010080.2J.m1	A10	BnaA10T0210900ZS	A10	Bra008715	C05	BnaC05T0117600ZS	Chr1	AT1G14540.1
C09	BnaC09T0100900ZS	C09	BolC09g011020.2J.m1	A10	BnaA10T0216700ZS	A10	Bra008775	C05	BnaC05T0035900ZS	Chr1	AT1G05240.1
C09	BnaC09T0106000ZS	C09	BolC09g011600.2J.m1	A10	BnaA10T0265600ZS	A10	Bra009221	C05	BnaC05T0269800ZS	Chr1	AT1G30870.1
C09	BnaC09T0294900ZS	C09	BolC09g032200.2J.m1	A10	BnaA10T0089400ZS	A10	Bra028285	C05	BnaC05T0364900ZS	Chr3	AT3G21770.1
C09	BnaC09T0340300ZS	C09	BolC09g038420.2J.m1	A10	BnaA10T0176900ZS	A10	Bra002271	C05	BnaC05T0563600ZS	Chr3	AT3G01190.1
C09	BnaC09T0464400ZS	C09	BolC09g052370.2J.m1					C05	BnaC05T0563600ZS	Chr5	AT5G15180.1
C09	BnaC09T0511700ZS	C09	BolC09g058060.2J.m1					C06	BnaC06T0382700ZS	Chr1	AT1G71695.1
C09	BnaC09T0520300ZS	C09	BolC09g058940.2J.m1					C06	BnaC06T0431000ZS	Chr1	AT1G77100.1
C09	BnaC09T0581200ZS	C09	BolC09g064930.2J.m1					C06	BnaC06T0013400ZS	Chr1	AT1G44970.1
								C06	BnaC06T0161300ZS	Chr5	AT5G39580.1
								C07	BnaC07T0127300ZS	Chr1	AT1G30870.1
								C07	BnaC07T0494600ZS	Chr2	AT2G18980.1
								C07	BnaC07T0216500ZS	Chr3	AT3G50990.1
								C07	BnaC07T0494600ZS	Chr4	AT4G30170.1
								C07	BnaC07T0513600ZS	Chr4	AT4G33420.1
								C07	BnaC07T0538500ZS	Chr4	AT4G37520.1
								C07	BnaC07T0538500ZS	Chr5	AT5G67400.1
								C07	BnaC07T0216500ZS	Chr5	AT5G66390.1
								C08	BnaC08T0017100ZS	Chr1	AT1G05240.1
								C08	BnaC08T0124400ZS	Chr1	AT1G30870.1
								C09	BnaC09T0091800ZS	Chr3	AT3G49960.1
								C09	BnaC09T0511700ZS	Chr3	AT3G01190.1
								C09	BnaC09T0294900ZS	Chr4	AT4G11290.1
								C09	BnaC09T0091800ZS	Chr4	AT4G37520.1
								C09	BnaC09T0340300ZS	Chr5	AT5G51890.1
								C09	BnaC09T0520300ZS	Chr5	AT5G14130.1
								C09	BnaC09T0511700ZS	Chr5	AT5G15180.1
								C09	BnaC09T0464400ZS	Chr5	AT5G19890.1
								C09	BnaC09T0581200ZS	Chr5	AT5G06720.1
								C09	BnaC09T0091800ZS	Chr5	AT5G67400.1

## Sheet: Table S5
Table S5. BnaPOD-miRNA prediction using PSRNATarget server
miRNA_Acc.	Target_Acc.	Target Name	Expectation	UPE$	miRNA_start	miRNA_end	Target_start	Target_end	miRNA_aligned_fragment	alignment	Target_aligned_fragment	Inhibition	Multiplicity
bna-miR167a	BnaC02T0540500ZS	BnCPOD66	3	-1	1	22	751	772	UGAAGCUGCCAGCAUGAUCUAA	::.: .::::::::::::..	GAAGGUAGUGCUGGCAGCUUUG	Cleavage	1
bna-miR167b			3	-1	1	22	751	772	UGAAGCUGCCAGCAUGAUCUAA	::.: .::::::::::::..	GAAGGUAGUGCUGGCAGCUUUG	Cleavage	1
bna-miR167c			3	-1	1	21	752	772	UGAAGCUGCCAGCAUGAUCUA	::.: .::::::::::::..	AAGGUAGUGCUGGCAGCUUUG	Cleavage	1
bna-miR167d			3	-1	1	20	753	772	UGAAGCUGCCAGCAUGAUCU	::.: .::::::::::::..	AGGUAGUGCUGGCAGCUUUG	Cleavage	1
bna-miR395d	BnaA10T0089400ZS	BnAPOD44	3	-1	1	21	1007	1027	CUGAAGUGUUUGGGGGGACUC	: ::: :::::::.:::.:	ACGGCCCACCAAACAUUUCGG	Cleavage	1
bna-miR395e			3	-1	1	21	1007	1027	CUGAAGUGUUUGGGGGGACUC	: ::: :::::::.:::.:	ACGGCCCACCAAACAUUUCGG	Cleavage	1
bna-miR395f			3	-1	1	21	1007	1027	CUGAAGUGUUUGGGGGGACUC	: ::: :::::::.:::.:	ACGGCCCACCAAACAUUUCGG	Cleavage	1
bna-miR395f	BnaC09T0340300ZS	BnCPOD104	3	-1	1	21	269	289	CUGAAGUGUUUGGGGGGACUC	: ::: :::::::.:::.:	ACGGCCCACCAAACAUUUCGG	Cleavage	1
bna-miR395d			3	-1	1	21	269	289	CUGAAGUGUUUGGGGGGACUC	: ::: :::::::.:::.:	ACGGCCCACCAAACAUUUCGG	Cleavage	1
bna-miR395e			3	-1	1	21	269	289	CUGAAGUGUUUGGGGGGACUC	: ::: :::::::.:::.:	ACGGCCCACCAAACAUUUCGG	Cleavage	1

## Sheet: Table S6
Table S6. List of all the Primers used in this study
Gene		Primer Sequence 5` to 3`
BnAPOD8	F	TCACGACTGTTTTGTCGGGG
	R	CGCCCAGTGGGAATGTTGTA
BnAPOD24	F	TTTGATGCCACGCGCAATAAT
	R	CGGACGTCACCTTGAGAGC
BnAPOD34	F	TAGCGCTGGCACTGAACC
	R	TGCGGCTAAACCAATGTCTCT
BnCPOD62	F	CCAACCGTGACGATGCGG
	R	CAACGTTTGCAAGAATGCCG
BnCPOD71	F	ATCGATGAGATCAAGTCCATTCT
	R	GAGAGGTGAAGTTTGCCCCA
BnCPOD84	F	TGGTCCTTCTCTTGCAGCTC
	R	CAGCGCAGGATACAGTCCTC
BnCPOD87	F	GACGCAGAGATGGACGAGTT
	R	TCTGCTCTGTTTCTGGTCGT
BnCPOD99	F	CCCCCTTAATGGTAACCGGAGT
	R	CATGGCCTCCACAAACGCA
BnCPOD106	F	GGAAGCTTCAAAACATTCGACAA
	R	GGTCAAAACCCCAATCCGAC
BnCPOD109	F	TCTCCATTTGAAAGCCTTAGCA
	R	TGATCCGGTGCCGTTTTGA
Bn-Actin	F	GAAAACAGCCCTGGGAGCAT
	R	ATCGTGGTTCATTTGTGCAGC
